# Supplementary material for: Naproxen and Ibuprofen Exposure Alter the Blood–Testis Barrier in a Novel In Vitro Model
Source: Int J Mol Sci. 2026 Mar 26;27(7):3033. doi: 10.3390/ijms27073033 (PMC13072845; doi:10.3390/ijms27073033)
Supplement: Supplementary file 1 [file ijms-27-03033-s001.zip]

Archive with 9 entries (9 files):
- 20260226_Supplemental_Tables.xlsx
- Figure S1.tif
- Figure S2.tif
- Figure S3.tif
- Figure S4.tif
- Figure S5.tif
- 20260226_Revised Supplemental Figures.pdf
- 20260226_Supplemental Tables.pdf
- 20260226_Supplemental_Table S4.pdf
