# Supplementary material for: Naproxen and Ibuprofen Exposure Alter the Blood–Testis Barrier in a Novel In Vitro Model
Source: Int J Mol Sci. 2026 Mar 26;27(7):3033. doi: 10.3390/ijms27073033 (PMC13072845; doi:10.3390/ijms27073033)
Supplement: Supplementary file 1 [file ijms-27-03033-s001.zip › 20260226_Supplemental_Tables.xlsx]

## Sheet: 400 uM naproxen DEGs
Data File S1. 400 uM naproxen significant differentially expressed genes. All genes up or downregulated by 400 uM naproxen with a fold change greater than 1.5 in either direction and an adjusted p-value of < 0.01.
Gene Symbol	Rhesus Ensembl ID	Gene Name	logFC	p.value	adj.p.val
AKR1B10	ENSMMUG00000013098	aldo-keto reductase family 1 member B10	0.720154	3.68e-15	1.29e-11
ANLN	ENSMMUG00000021186	anillin, actin binding protein	-0.726364	7.94e-06	0.000298079
ASB2	ENSMMUG00000012400	ankyrin repeat and SOCS box containing 2	-0.672897	5.86e-05	0.00147965
ASGR1	ENSMMUG00000003247	asialoglycoprotein receptor 1	1.1341	0.000300385	0.005213
ASPM	ENSMMUG00000000245	assembly factor for spindle microtubules	-0.729018	1.84e-07	1.59e-05
AURKA	ENSMMUG00000000070	aurora kinase A	-0.650022	2.53e-06	0.000120539
AURKB	ENSMMUG00000002997	aurora kinase B	-1.00461	1.01e-07	1.01e-05
BUB1	ENSMMUG00000017653	BUB1 mitotic checkpoint serine/threonine kinase	-0.640023	7.65e-09	1.2e-06
BUB1B	ENSMMUG00000016686	BUB1 mitotic checkpoint serine/threonine kinase B	-0.681759	5.26e-08	6.08e-06
CA9	ENSMMUG00000050822	carbonic anhydrase 9	1.71058	9.78e-05	0.00217172
CCL7	ENSMMUG00000009782	C-C motif chemokine ligand 7	0.597474	8.43e-06	0.000312171
CCNA2	ENSMMUG00000009817	cyclin A2	-0.903007	4.4e-13	5.2e-10
CCNB1	ENSMMUG00000018142	cyclin B1	-0.700646	1.21e-11	7.04e-09
CCNB2	ENSMMUG00000029628	cyclin B2	-0.82194	1.02e-07	1.01e-05
CCNF	ENSMMUG00000000001	cyclin F	-0.697219	1.78e-08	2.41e-06
CDC20	ENSMMUG00000003149	cell division cycle 20	-0.7428	1.1e-10	4.06e-08
CDCA2	ENSMMUG00000010582	cell division cycle associated 2	-0.935979	6.03e-08	6.76e-06
CDCA3	ENSMMUG00000005191	cell division cycle associated 3	-0.713131	0.000111119	0.00240157
CDCA8	ENSMMUG00000014340	cell division cycle associated 8	-0.747627	7.94e-08	8.3e-06
CDKN3	ENSMMUG00000012323	cyclin dependent kinase inhibitor 3	-0.965711	7.46e-06	0.000286213
CEMIP	ENSMMUG00000002038	cell migration inducing hyaluronidase 1	-1.18585	3.64e-07	2.7e-05
CENPA	ENSMMUG00000015934	centromere protein A	-0.877896	0.000224904	0.00410662
CENPE	ENSMMUG00000019089	centromere protein E	-0.789603	1.46e-09	3.27e-07
CENPL	ENSMMUG00000008572	centromere protein L	-0.977152	0.000447306	0.00692736
CENPU	ENSMMUG00000012176	centromere protein U	-0.741317	2.56e-05	0.000760176
CENPW	ENSMMUG00000029416	centromere protein W	-0.632675	5.58e-05	0.00142277
CEP55	ENSMMUG00000014708	centrosomal protein 55	-0.918212	1.29e-06	7.54e-05
CFTR	ENSMMUG00000011269	CF transmembrane conductance regulator	0.587076	0.000360151	0.00600467
CIT	ENSMMUG00000019861	citron rho-interacting serine/threonine kinase	-0.714858	5e-06	0.000206111
CKAP2	ENSMMUG00000018720	cytoskeleton associated protein 2	-0.589625	3.34e-10	1.06e-07
CNN1	ENSMMUG00000001473	calponin 1	1.10342	0.000375416	0.00619281
CRLF1	ENSMMUG00000060102	cytokine receptor like factor 1	0.780225	1.75e-10	5.97e-08
CRTAC1	ENSMMUG00000018154	cartilage acidic protein 1	-1.18882	0.000147257	0.00300194
DEPDC1	ENSMMUG00000017766	DEP domain containing 1	-0.836352	2.76e-07	2.21e-05
DKK3	ENSMMUG00000022862	dickkopf WNT signaling pathway inhibitor 3	-0.844504	5.65e-06	0.000225899
DLGAP5	ENSMMUG00000003567	DLG associated protein 5	-0.93664	9.54e-11	3.61e-08
DUSP5	ENSMMUG00000057793	dual specificity phosphatase 5	0.673389	3.45e-12	2.42e-09
E2F8	ENSMMUG00000010853	E2F transcription factor 8	-0.868627	1.1e-05	0.000388144
EGR2	ENSMMUG00000010256	early growth response 2	0.699894	3.62e-06	0.00016084
ERCC6L	ENSMMUG00000012957	ERCC excision repair 6 like, spindle assembly checkpoint helicase	-0.670635	1.61e-05	0.000524116
ESPL1	ENSMMUG00000022021	extra spindle pole bodies like 1, separase	-0.731241	1.18e-05	0.000405719
FAM89A	ENSMMUG00000008191	family with sequence similarity 89 member A	0.580692	2.76e-05	0.000810724
FCAMR	ENSMMUG00000011221	Fc alpha and mu receptor	-0.788985	1.34e-08	1.94e-06
FOXC2	ENSMMUG00000019498	forkhead box C2	0.84255	5.32e-05	0.00137422
FOXM1	ENSMMUG00000019385	forkhead box M1	-0.627065	2.61e-06	0.000124099
GPCPD1	ENSMMUG00000001809	glycerophosphocholine phosphodiesterase 1	1.18193	4.57e-11	2.06e-08
GTSE1	ENSMMUG00000008136	G2 and S-phase expressed 1	-0.85858	5.76e-06	0.000229408
HAS3	ENSMMUG00000010922	hyaluronan synthase 3	-0.676933	0.000170286	0.00336368
HASPIN	ENSMMUG00000056072	histone H3 associated protein kinase	-0.620435	6.43e-06	0.000252058
HBEGF	ENSMMUG00000060742	heparin binding EGF like growth factor	0.605747	0.000638988	0.009264
HJURP	ENSMMUG00000021221	Holliday junction recognition protein	-0.956486	7.18e-08	7.67e-06
HMMR	ENSMMUG00000019553	hyaluronan mediated motility receptor	-0.764507	1.13e-06	6.72e-05
HMX1	ENSMMUG00000063426	H6 family homeobox 1	0.678303	0.000194202	0.00371228
HOMER1	ENSMMUG00000017057	homer scaffold protein 1	0.643816	1.12e-06	6.72e-05
IL11	ENSMMUG00000048355	interleukin 11	0.64197	1.14e-05	0.000396951
IQGAP3	ENSMMUG00000002621	IQ motif containing GTPase activating protein 3	-0.728981	6.15e-08	6.79e-06
ITIH3	ENSMMUG00000014522	inter-alpha-trypsin inhibitor heavy chain 3	-0.596213	0.000125444	0.0026379
KANK3	ENSMMUG00000016699	KN motif and ankyrin repeat domains 3	0.820858	1.8e-08	2.43e-06
KIF11	ENSMMUG00000023266	kinesin family member 11	-0.799044	5.06e-11	2.21e-08
KIF14	ENSMMUG00000004266	kinesin family member 14	-0.842009	1.59e-05	0.00052122
KIF15	ENSMMUG00000023151	kinesin family member 15	-0.695208	6.57e-05	0.0016166
KIF18B	ENSMMUG00000013113	kinesin family member 18B	-0.912098	2.08e-05	0.000636396
KIF20A	ENSMMUG00000001511	kinesin family member 20A	-0.719936	2.66e-10	8.66e-08
KIF2C	ENSMMUG00000021929	kinesin family member 2C	-0.723133	1.47e-09	3.27e-07
KIF4A	ENSMMUG00000013940	kinesin family member 4A	-0.77052	1.59e-07	1.43e-05
KIFC2	ENSMMUG00000002661	kinesin family member C2	0.595057	7.73e-06	0.00029267
KLHL4	ENSMMUG00000019383	kelch like family member 4	0.754864	0.000621405	0.00907485
KNL1	ENSMMUG00000048910	kinetochore scaffold 1	-0.584307	4.57e-06	0.000192705
KNSTRN	ENSMMUG00000058981	kinetochore localized astrin (SPAG5) binding protein	-0.855785	7.79e-07	4.91e-05
LAMA4	ENSMMUG00000013782	laminin subunit alpha 4	-0.706223	2.62e-05	0.000775367
LENG8	ENSMMUG00000021629	leukocyte receptor cluster member 8	0.62741	6.14e-12	4.09e-09
LMNB1	ENSMMUG00000000823	lamin B1	-0.589938	3.1e-09	5.79e-07
LRP3	ENSMMUG00000022872	LDL receptor related protein 3	0.675326	1.32e-06	7.6e-05
LST1	ENSMMUG00000008853	leukocyte specific transcript 1	-0.668468	1.42e-11	7.96e-09
MDK	ENSMMUG00000038138	midkine	1.91379	9.37e-15	2.62e-11
MEDAG	ENSMMUG00000013346	mesenteric estrogen dependent adiposis	1.20018	0.000292732	0.00512464
MELK	ENSMMUG00000003782	maternal embryonic leucine zipper kinase	-0.656504	8.9e-05	0.00203771
MISP3	ENSMMUG00000059667	MISP family member 3	1.72851	1.9e-06	9.7e-05
MKI67	ENSMMUG00000044121	marker of proliferation Ki-67	-0.732854	1.17e-09	2.96e-07
MMP1	ENSMMUG00000002037	matrix metallopeptidase 1	-0.607372	2.49e-06	0.000119541
MMP9	ENSMMUG00000016549	matrix metallopeptidase 9	-0.747077	8.5e-07	5.27e-05
MTARC2	ENSMMUG00000057631	mitochondrial amidoxime reducing component 2	0.78987	0.000194406	0.00371228
MYBL2	ENSMMUG00000018137	MYB proto-onco like 2	-0.654251	3.53e-07	2.66e-05
NCAPG	ENSMMUG00000018070	non-SMC condensin I complex subunit G	-0.769699	4.4e-09	7.7e-07
NCAPG2	ENSMMUG00000013719	non-SMC condensin II complex subunit G2	-0.592926	2.61e-09	5.14e-07
NDC80	ENSMMUG00000018952	NDC80 kinetochore complex component	-0.667285	3.5e-06	0.000156621
NEIL3	ENSMMUG00000007394	nei like DNA glycosylase 3	-0.982222	0.000238814	0.00431004
NEK2	ENSMMUG00000005216	NIMA related kinase 2	-0.742378	8.08e-05	0.00189197
NEURL3	ENSMMUG00000000006	neuralized E3 ubiquitin protein ligase 3	0.679048	3.38e-05	0.000958144
NOTCH3	ENSMMUG00000013637	notch receptor 3	0.623435	1.81e-07	1.58e-05
NUF2	ENSMMUG00000001152	NUF2 component of NDC80 kinetochore complex	-0.85007	5.4e-08	6.2e-06
NUSAP1	ENSMMUG00000012681	nucleolar and spindle associated protein 1	-0.72355	2.2e-07	1.83e-05
ODC1	ENSMMUG00000020441	ornithine decarboxylase 1	0.865042	1.72e-17	2.4e-13
PADI2	ENSMMUG00000001616	peptidyl arginine deiminase 2	-0.894335	4.72e-13	5.2e-10
PALM3	ENSMMUG00000013539	paralemmin 3	1.38328	4.48e-05	0.00119502
PCLAF	ENSMMUG00000029603	PCNA clamp associated factor	-0.833226	7.26e-07	4.65e-05
PCP2	ENSMMUG00000060224	Purkinje cell protein 2	1.45186	8.12e-05	0.00189424
PDGFB	ENSMMUG00000002739	platelet derived growth factor subunit B	0.635979	7.44e-08	7.9e-06
PIGR	ENSMMUG00000011220	polymeric immunoglobulin receptor	-1.2001	6.03e-09	1.03e-06
PIK3IP1	ENSMMUG00000019661	phosphoinositide-3-kinase interacting protein 1	-0.700868	4.23e-07	3.01e-05
PLAT	ENSMMUG00000014432	plasminogen activator, tissue type	-0.588151	1.27e-07	1.2e-05
PLK1	ENSMMUG00000017306	polo like kinase 1	-0.756038	2.76e-11	1.29e-08
PLXDC1	ENSMMUG00000004917	plexin domain containing 1	-0.675864	9.57e-05	0.00214156
POLE	ENSMMUG00000015463	DNA polymerase epsilon, catalytic subunit	-0.600993	4.87e-07	3.36e-05
POLQ	ENSMMUG00000007973	DNA polymerase theta	-0.627016	0.000262756	0.00467586
PPDPF	ENSMMUG00000048418	pancreatic progenitor cell differentiation and proliferation factor	0.950481	2.24e-12	1.85e-09
PPP1R3E	ENSMMUG00000014745	protein phosphatase 1 regulatory subunit 3E	0.79192	0.000648574	0.00938355
PRC1	ENSMMUG00000007534	protein regulator of cytokinesis 1	-0.621659	2.59e-12	1.91e-09
PRR11	ENSMMUG00000003390	proline rich 11	-0.722891	0.000254032	0.0045729
PRRT4	ENSMMUG00000037473	proline rich transmembrane protein 4	-0.666701	0.00010439	0.00228435
PTCHD1	ENSMMUG00000001088	patched domain containing 1	0.835532	0.000349386	0.00589536
PTPRE	ENSMMUG00000005383	protein tyrosine phosphatase receptor type E	0.634609	6.72e-08	7.24e-06
PTTG1	ENSMMUG00000023077	PTTG1 regulator of sister chromatid separation, securin	-0.6576	4.24e-09	7.52e-07
RACGAP1	ENSMMUG00000021689	Rac GTPase activating protein 1	-0.720024	4.13e-06	0.000176714
RAD51AP1	ENSMMUG00000015189	RAD51 associated protein 1	-0.71588	6.88e-06	0.000266829
RASA3	ENSMMUG00000007434	RAS p21 protein activator 3	-0.676036	3.29e-06	0.000148449
RASD1	ENSMMUG00000006493	ras related dexamethasone induced 1	0.908238	2.56e-07	2.1e-05
RDM1	ENSMMUG00000006847	RAD52 motif containing 1	-0.861743	0.000208253	0.00389918
RGS2	ENSMMUG00000049590	regulator of G protein signaling 2	0.97897	0.000371087	0.00614311
SERPINI1	ENSMMUG00000005939	serpin family I member 1	-0.620748	8.77e-05	0.00201114
SGO2	ENSMMUG00000052913	shugoshin 2	-0.678659	3.45e-05	0.000971042
SHCBP1	ENSMMUG00000012376	SHC binding and spindle associated 1	-0.721363	5.11e-07	3.49e-05
SKA3	ENSMMUG00000016560	spindle and kinetochore associated complex subunit 3	-0.83665	7.95e-05	0.0018714
SLC16A6	ENSMMUG00000011094	solute carrier family 16 member 6	2.76028	2.33e-06	0.000113461
SLC30A3	ENSMMUG00000010272	solute carrier family 30 member 3	0.839807	0.000347951	0.00587936
SLC6A1	ENSMMUG00000005917	solute carrier family 6 member 1	0.666469	0.000257161	0.00461145
SLPI	ENSMMUG00000050091	secretory leukocyte peptidase inhibitor	-0.767235	6.9e-07	4.48e-05
SMC2	ENSMMUG00000020463	structural maintenance of chromosomes 2	-0.608134	1.97e-06	0.000100259
SPC25	ENSMMUG00000053972	SPC25 component of NDC80 kinetochore complex	-0.667479	4.18e-07	2.99e-05
SPN	ENSMMUG00000016143	sialophorin	-0.731862	4.42e-06	0.000187926
SRXN1	ENSMMUG00000047391	sulfiredoxin 1	0.740888	2.44e-12	1.9e-09
STEAP4	ENSMMUG00000022697	STEAP4 metalloreductase	-0.91467	1.3e-05	0.000445356
STIL	ENSMMUG00000020389	STIL centriolar assembly protein	-0.623357	1.47e-05	0.000491462
THY1	ENSMMUG00000008923	Thy-1 cell surface antigen	-0.748626	5.72e-05	0.00145082
TMEM158	ENSMMUG00000055346	transmembrane protein 158	0.800851	0.000177139	0.00346001
TMOD1	ENSMMUG00000012278	tropomodulin 1	0.72598	1.83e-06	9.48e-05
TOP2A	ENSMMUG00000008941	DNA topoisomerase II alpha	-0.748391	3.2e-14	7.46e-11
TPX2	ENSMMUG00000000966	TPX2 microtubule nucleation factor	-0.774122	6.82e-12	4.34e-09
UPK1B	ENSMMUG00000057343	uroplakin 1B	-0.620589	2.18e-06	0.000108646
VIT	ENSMMUG00000001278	vitrin	-0.761829	1.71e-08	2.38e-06
XPO1	ENSMMUG00000006941	exportin 1	0.673086	8.53e-16	3.98e-12
ZNF627	ENSMMUG00000001715	zinc finger protein 627	0.612948	3.93e-08	4.74e-06

## Sheet: 40 uM naproxen DEGs
Data File S2. 40 uM naproxen significanat differentially expressed genes. All genes up or downregulated by 40 uM naproxen with a fold change greater than 1.5 in either direction and an adjusted p-value of < 0.01.
Gene Symbol	Rhesus Ensembl ID	Gene Name	logFC	p.value	adj.p.val
GCK	ENSMMUG00000002427	Glucokinase	-2.73842	9.49e-05	0.00729353
HMX1	ENSMMUG00000063426	H6 family homeobox 1	0.772367	2.15e-05	0.00258349
IL21R	ENSMMUG00000008252	interleukin 21 receptor	-2.86623	8.08e-05	0.00662655
PPP1R3E	ENSMMUG00000014745	protein phosphatase 1 regulatory subunit 3E	0.93432	2.93e-05	0.00320907

## Sheet: 4 uM naproxen DEGs
Data File S3. 4 uM naproxen significanat differentially expressed genes. All genes up or downregulated by 4 uM naproxen with a fold change greater than 1.5 in either direction and an adjusted p-value of < 0.01.
Gene Symbol	Rhesus Ensembl ID	Gene Name	logFC	p.value	adj.p.val
CENPW	ENSMMUG00000029416	centromere protein W	-0.60651	6.88e-05	0.00757501
CORO6	ENSMMUG00000014411	coronin 6	0.867878	1.74e-06	0.00055174
GABBR1	ENSMMUG00000021483	gamma-aminobutyric acid type B receptor subunit 1	0.680053	4.05e-06	0.00099423
LENG8	ENSMMUG00000021629	leukocyte receptor cluster member 8	0.593877	2.1e-14	2.94e-10
MIR5047	ENSMMUG00000038026	microRNA 5047	0.673516	2.66e-06	0.00074382
RSRP1	ENSMMUG00000002970	arginine and serine rich protein 1	0.598645	6.04e-08	5.4e-05
SAC3D1	ENSMMUG00000031168	SAC3 domain containing 1	-0.744768	1.86e-06	0.00057507

## Sheet: 100 uM Ibuprofen DEGs
Data File S4. 100 uM ibuprofen significanat differentially expressed genes. All genes up or downregulated by 100 uM ibuprofen with a fold change greater than 1.5 in either direction and an adjusted p-value of < 0.01.
Gene Symbol	Rhesus Ensembl ID	Gene Name	logFC	p.value	adj.p.val
A4GALT	ENSMMUG00000010194	alpha 1,4-galactosyltransferase	1.07695	5.64e-05	0.00038056
AASDH	ENSMMUG00000016360	aminoadipate-semialdehyde dehydrogenase	0.607023	0.00037836	0.00179797
ABCA1	ENSMMUG00000020608	ATP binding cassette subfamily A member 1	1.22032	5.51e-05	0.00037348
ABCA12	ENSMMUG00000014813	ATP binding cassette subfamily A member 12	-2.54453	0.00096942	0.00389343
ABCA4	ENSMMUG00000013858	ATP binding cassette subfamily A member 4	-1.07376	0.00053586	0.0023985
ABCC3	ENSMMUG00000003414	ATP binding cassette subfamily C member 3	1.00701	0.00042081	0.00196203
ABCC9	ENSMMUG00000020806	ATP binding cassette subfamily C member 9	-1.61539	8.14e-05	0.00051271
ABCG1	ENSMMUG00000018058	ATP binding cassette subfamily G member 1	2.79821	2.25e-05	0.00017805
ABCG2	ENSMMUG00000008797	ATP binding cassette subfamily G member 2	-1.20532	0.00227578	0.00791361
ABHD11	ENSMMUG00000014557	abhydrolase domain containing 11	0.661789	1.37e-05	0.00011778
ABHD18	ENSMMUG00000020931	abhydrolase domain containing 18	1.12986	2.72e-05	0.00020754
ABTB1	ENSMMUG00000000166	ankyrin repeat and BTB domain containing 1	0.987772	5.14e-07	8.65e-06
ACP7	ENSMMUG00000012787	acid phosphatase 7, tartrate resistant (putative)	1.84834	0.0004855	0.00220295
ACSM3	ENSMMUG00000016745	acyl-CoA synthetase medium chain family member 3	0.61234	0.0004132	0.00193501
ACSS1	ENSMMUG00000020597	acyl-CoA synthetase short chain family member 1	0.964738	7.96e-05	0.00050311
ACSS3	ENSMMUG00000013800	acyl-CoA synthetase short chain family member 3	2.45255	5.89e-06	5.86e-05
ADAM12	ENSMMUG00000009661	ADAM metallopeptidase domain 12	-0.817571	2.23e-09	1.5e-07
ADAM18	ENSMMUG00000022134	ADAM metallopeptidase domain 18	0.782682	0.00033593	0.00162915
ADAM28	ENSMMUG00000005317	ADAM metallopeptidase domain 28	1.51693	2.4e-07	4.85e-06
ADAMTS1	ENSMMUG00000013407	ADAM metallopeptidase with thrombospondin type 1 motif 1	-0.593429	1.83e-07	3.91e-06
ADAMTS14	ENSMMUG00000012330	ADAM metallopeptidase with thrombospondin type 1 motif 14	-0.849063	3.7e-08	1.09e-06
ADAMTS5	ENSMMUG00000013405	ADAM metallopeptidase with thrombospondin type 1 motif 5	1.11731	9.87e-09	4.3e-07
ADAMTS9	ENSMMUG00000000265	ADAM metallopeptidase with thrombospondin type 1 motif 9	-1.1343	8.77e-07	1.31e-05
ADAMTSL1	ENSMMUG00000044658	ADAMTS like 1	-0.854008	0.00021636	0.00114764
ADAMTSL3	ENSMMUG00000013670	ADAMTS like 3	-0.731566	5.05e-07	8.54e-06
ADAP1	ENSMMUG00000017064	ArfGAP with dual PH domains 1	0.618808	0.00109166	0.00430181
ADCY9	ENSMMUG00000039943	adenylate cyclase 9	-1.13845	0.00027763	0.00139479
ADD2	ENSMMUG00000010592	adducin 2	1.1698	0.00251735	0.00861539
ADGRB1	ENSMMUG00000019877	adhesion G protein-coupled receptor B1	2.42757	3.41e-05	0.00025059
ADGRF4	ENSMMUG00000017955	adhesion G protein-coupled receptor F4	0.65092	0.00063077	0.00274969
ADGRG2	ENSMMUG00000020515	adhesion G protein-coupled receptor G2	0.705174	0.00124862	0.00480165
ADGRG3	ENSMMUG00000015690	adhesion G protein-coupled receptor G3	1.44606	2.7e-05	0.00020631
ADGRL4	ENSMMUG00000023345	adhesion G protein-coupled receptor L4	1.5706	2.78e-05	0.00021168
ADIRF	ENSMMUG00000030573	adipogenesis regulatory factor	1.11984	1.28e-06	1.74e-05
ADM	ENSMMUG00000016387	adrenomedullin	0.672848	0.00167221	0.00609437
ADM2	ENSMMUG00000062822	adrenomedullin 2	1.43485	0.00226976	0.00789662
ADORA1	ENSMMUG00000008714	adenosine A1 receptor	0.602711	0.00164115	0.00600645
ADRB2	ENSMMUG00000002214	adrenoceptor beta 2	-1.88724	0.0003599	0.00172562
AEBP1	ENSMMUG00000002422	AE binding protein 1	2.69621	8.34e-07	1.26e-05
AGBL4	ENSMMUG00000008828	AGBL carboxypeptidase 4	2.57374	1.01e-05	9.07e-05
AGPAT5	ENSMMUG00000054376	1-acylglycerol-3-phosphate O-acyltransferase 5	0.751324	6.68e-08	1.72e-06
AGRN	ENSMMUG00000000838	agrin	-0.651308	3.31e-10	3.93e-08
AHNAK2	ENSMMUG00000064694	AHNAK nucleoprotein 2	-0.742056	1.62e-08	6.04e-07
AIG1	ENSMMUG00000006430	androgen induced 1	0.600882	2.93e-06	3.39e-05
AK7	ENSMMUG00000003397	adenylate kinase 7	-0.940325	1.14e-05	0.00010058
AK8	ENSMMUG00000009916	adenylate kinase 8	1.16367	0.00158248	0.00584726
AKR1E2	ENSMMUG00000002473	aldo-keto reductase family 1 member E2	-1.12166	0.00298003	0.0099127
ALDOC	ENSMMUG00000020322	aldolase, fructose-bisphosphate C	1.94176	7.03e-08	1.78e-06
ALKAL1	ENSMMUG00000042459	ALK and LTK ligand 1	-1.43031	9.31e-05	0.00057242
ALLC	ENSMMUG00000004632	allantoicase	0.670302	0.00151081	0.00562589
ALPK2	ENSMMUG00000006635	alpha kinase 2	-0.618328	2.7e-05	0.00020631
AMN1	ENSMMUG00000011180	antagonist of mitotic exit network 1 homolog	0.631905	0.00014145	0.0008128
AMOT	ENSMMUG00000007688	angiomotin	-0.642194	4.49e-06	4.74e-05
AMPD3	ENSMMUG00000015785	adenosine monophosphate deaminase 3	-0.643799	0.00023195	0.00120864
ANAPC1	ENSMMUG00000012115	anaphase promoting complex subunit 1	-0.696031	4.68e-08	1.32e-06
ANG	ENSMMUG00000057652	angiogenin	0.785042	1.62e-05	0.0001346
ANGPTL4	ENSMMUG00000000698	angiopoietin like 4	3.6088	1.07e-05	9.49e-05
ANGPTL7	ENSMMUG00000006187	angiopoietin like 7	1.10563	9.3e-07	1.38e-05
ANK3	ENSMMUG00000003589	ankyrin 3	-0.775815	3.24e-09	1.96e-07
ANKRD17	ENSMMUG00000000790	ankyrin repeat domain 17	-0.586805	1.83e-08	6.6e-07
ANKRD29	ENSMMUG00000020328	ankyrin repeat domain 29	0.825093	0.00012423	0.00072593
ANKRD37	ENSMMUG00000062744	ankyrin repeat domain 37	2.68219	0.00013198	0.00076532
ANKRD52	ENSMMUG00000008679	ankyrin repeat domain 52	-0.817978	2.8e-09	1.75e-07
ANLN	ENSMMUG00000021186	anillin, actin binding protein	-1.25439	2.83e-11	8.18e-09
AP1S3	ENSMMUG00000009710	adaptor related protein complex 1 subunit sigma 3	-1.08094	0.00230258	0.00798279
APLNR	ENSMMUG00000010627	apelin receptor	2.04531	0.00078963	0.00329611
APOBEC3G	ENSMMUG00000039346	apolipoprotein B mRNA editing enzyme catalytic subunit 3G	1.44806	7.42e-11	1.41e-08
APOBEC3H	ENSMMUG00000001016	apolipoprotein B mRNA editing enzyme catalytic subunit 3H	0.595857	9.08e-05	0.00056004
APOC1	ENSMMUG00000028749	apolipoprotein C1	1.99484	3.79e-11	9.81e-09
APOE	ENSMMUG00000014305	apolipoprotein E	1.49391	2.04e-16	2.83e-12
APOL2	ENSMMUG00000001537	apolipoprotein L2	0.667967	0.00025828	0.00131231
APOL4	ENSMMUG00000020016	apolipoprotein L4	0.851571	0.00019432	0.00105052
AR	ENSMMUG00000011437	androgen receptor	-0.752292	8.61e-06	8.03e-05
ARAP2	ENSMMUG00000006871	ArfGAP with RhoGAP domain, ankyrin repeat and PH domain 2	-0.737814	0.00031148	0.00153104
ARF5	ENSMMUG00000046381	ADP ribosylation factor 5	0.596949	9.89e-09	4.3e-07
ARHGAP11A	ENSMMUG00000012276	Rho GTPase activating protein 11A	-1.18971	6.7e-11	1.41e-08
ARHGAP19	ENSMMUG00000047189	Rho GTPase activating protein 19	-0.62369	4.36e-05	0.00030919
ARHGAP22	ENSMMUG00000004063	Rho GTPase activating protein 22	0.7845	0.00031623	0.00155218
ARHGAP26	ENSMMUG00000000419	Rho GTPase activating protein 26	-0.631954	5.41e-06	5.48e-05
ARHGDIG	ENSMMUG00000000603	Rho GDP dissociation inhibitor gamma	1.06834	0.00144135	0.00540498
ARHGEF10L	ENSMMUG00000010849	Rho guanine nucleotide exchange factor 10 like	1.23145	2.33e-07	4.73e-06
ARHGEF16	ENSMMUG00000009354	Rho guanine nucleotide exchange factor 16	0.731648	0.00107644	0.00425392
ARHGEF39	ENSMMUG00000016323	Rho guanine nucleotide exchange factor 39	-0.600487	0.00086727	0.00355704
ARL4C	ENSMMUG00000011516	ADP ribosylation factor like GTPase 4C	0.939152	3.27e-07	6.04e-06
ARMCX2	ENSMMUG00000015656	armadillo repeat containing X-linked 2	1.86016	6.88e-05	0.00044588
ARMCX4	ENSMMUG00000045701	armadillo repeat containing X-linked 4	-0.885576	0.00015291	0.0008664
ARMCX6	ENSMMUG00000032394	armadillo repeat containing X-linked 6	0.687718	4.03e-05	0.00028881
ARNTL2	ENSMMUG00000023249	aryl hydrocarbon receptor nuclear translocator like 2	-0.804571	4.31e-07	7.52e-06
ARPP21	ENSMMUG00000015959	cAMP regulated phosphoprotein 21	1.8471	0.0001942	0.00105052
ARRDC3	ENSMMUG00000003569	arrestin domain containing 3	1.41321	5.55e-11	1.24e-08
ARSI	ENSMMUG00000011565	arylsulfatase family member I	-0.585443	2.64e-06	3.12e-05
ARSK	ENSMMUG00000001209	arylsulfatase family member K	0.81742	0.00105177	0.00417429
AS3MT	ENSMMUG00000007662	arsenite methyltransferase	1.3702	4.55e-05	0.00032062
ASAP1	ENSMMUG00000012145	ArfGAP with SH3 domain, ankyrin repeat and PH domain 1	-0.669845	9.26e-09	4.15e-07
ASCL2	ENSMMUG00000001322	achaete-scute family bHLH transcription factor 2	2.06991	0.00036687	0.00175355
ASF1B	ENSMMUG00000014135	anti-silencing function 1B histone chaperone	-0.868019	3.12e-08	9.73e-07
ASGR1	ENSMMUG00000003247	asialoglycoprotein receptor 1	4.28961	0.00018214	0.00100096
ASNS	ENSMMUG00000019157	asparagine synthetase (glutamine-hydrolyzing)	0.82414	5.47e-06	5.53e-05
ASPHD1	ENSMMUG00000018992	aspartate beta-hydroxylase domain containing 1	-0.830297	0.00046625	0.00213375
ASPM	ENSMMUG00000000245	assembly factor for spindle microtubules	-1.27435	1.34e-10	2.06e-08
ATAD2	ENSMMUG00000020467	ATPase family AAA domain containing 2	-0.883255	8.79e-11	1.52e-08
ATAD5	ENSMMUG00000040177	ATPase family AAA domain containing 5	-0.823812	8.35e-06	7.86e-05
ATF4	ENSMMUG00000055780	activating transcription factor 4	0.594223	2.07e-09	1.41e-07
ATP10A	ENSMMUG00000054546	ATPase phospholipid transporting 10A (putative)	-0.580214	0.00010382	0.00062752
ATP2A2	ENSMMUG00000001739	ATPase sarcoplasmic/endoplasmic reticulum Ca2+ transporting 2	-0.702142	5e-11	1.15e-08
ATP2A3	ENSMMUG00000008263	ATPase sarcoplasmic/endoplasmic reticulum Ca2+ transporting 3	-1.54745	2.63e-12	2.02e-09
ATP2B1	ENSMMUG00000023378	ATPase plasma membrane Ca2+ transporting 1	-0.666631	1.48e-09	1.11e-07
ATP6V1F	ENSMMUG00000039360	ATPase H+ transporting V1 subunit F	0.620168	2.88e-05	0.00021846
ATP8B1	ENSMMUG00000019976	ATPase phospholipid transporting 8B1	-0.599659	0.00030244	0.00149827
ATR	ENSMMUG00000007927	ATR serine/threonine kinase	-0.788755	5.51e-08	1.48e-06
AUH	ENSMMUG00000015798	AU RNA binding methylglutaconyl-CoA hydratase	0.643249	7.15e-07	1.11e-05
AURKA	ENSMMUG00000000070	aurora kinase A	-1.16352	4.9e-10	4.99e-08
AURKB	ENSMMUG00000002997	aurora kinase B	-0.756916	7.11e-07	1.11e-05
B3GNT5	ENSMMUG00000031605	UDP-GlcNAc:betaGal beta-1,3-N-acetylglucosaminyltransferase 5	-0.620689	2.39e-06	2.88e-05
B9D2	ENSMMUG00000064979	B9 domain containing 2	0.949064	2.31e-06	2.81e-05
BAALC	ENSMMUG00000019398	BAALC binder of MAP3K1 and KLF4	1.92354	1.79e-06	2.29e-05
BAMBI	ENSMMUG00000058108	BMP and activin membrane bound inhibitor	0.980971	6.86e-08	1.75e-06
BATF3	ENSMMUG00000015056	basic leucine zipper ATF-like transcription factor 3	1.88096	0.00083288	0.00344552
BAX	ENSMMUG00000003907	BCL2 associated X, apoptosis regulator	0.659998	4.34e-10	4.56e-08
BBOF1	ENSMMUG00000012683	basal body orientation factor 1	0.677244	0.0002044	0.00109383
BCKDHA	ENSMMUG00000014346	branched chain keto acid dehydrogenase E1 subunit alpha	0.666819	0.00010735	0.00064346
BCL7C	ENSMMUG00000003225	BAF chromatin remodeling complex subunit BCL7C	0.628549	0.00075753	0.00319189
BEST4	ENSMMUG00000050106	bestrophin 4	0.881779	0.00220653	0.00771339
BEX1	ENSMMUG00000002173	brain expressed X-linked 1	0.965427	6.45e-10	6.13e-08
BEX4	ENSMMUG00000004150	brain expressed X-linked 4	2.40439	0.00010634	0.00063863
BICD2	ENSMMUG00000001061	BICD cargo adaptor 2	-0.752679	2.99e-09	1.84e-07
BMP4	ENSMMUG00000000429	bone morphotic protein 4	-0.769127	5.03e-05	0.0003465
BNIP3	ENSMMUG00000022445	BCL2 interacting protein 3	1.55156	0.00067727	0.002913
BNIP3L	ENSMMUG00000023646	BCL2 interacting protein 3 like	1.34637	2.06e-12	1.68e-09
BORA	ENSMMUG00000000784	BORA aurora kinase A activator	-0.728951	0.00017263	0.00095856
BRCA1	ENSMMUG00000001329	BRCA1 DNA repair associated	-0.761784	1.87e-09	1.32e-07
BRCA2	ENSMMUG00000007197	BRCA2 DNA repair associated	-1.23077	7.06e-07	1.1e-05
BRI3BP	ENSMMUG00000057428	BRI3 binding protein	-1.10484	3.06e-08	9.65e-07
BRIP1	ENSMMUG00000009027	BRCA1 interacting helicase 1	-1.23518	4.22e-06	4.52e-05
BST2	ENSMMUG00000005829	bone marrow stromal cell antigen 2	0.794126	7.81e-10	6.75e-08
BTD	ENSMMUG00000020762	biotinidase	0.919362	1.71e-05	0.00014097
BUB1	ENSMMUG00000017653	BUB1 mitotic checkpoint serine/threonine kinase	-0.945247	2.16e-10	2.88e-08
BUB1B	ENSMMUG00000016686	BUB1 mitotic checkpoint serine/threonine kinase B	-1.00401	2.21e-10	2.89e-08
C10H20orf204	ENSMMUG00000055191	chromosome 10 C20orf204 homolog	1.57543	1.99e-07	4.15e-06
C18H18orf54	ENSMMUG00000010914	chromosome 18 C18orf54 homolog	-1.01523	0.00261146	0.00888267
C1GALT1C1L	ENSMMUG00000008076	C1GALT1 specific chaperone 1 like	0.621379	0.00081429	0.0033787
C1H1orf112	ENSMMUG00000016582	chromosome 1 C1orf112 homolog	-0.726552	0.00045273	0.0020801
C1H1orf198	ENSMMUG00000005886	chromosome 1 C1orf198 homolog	-0.595796	2.25e-05	0.00017777
C1QL4	ENSMMUG00000007546	complement C1q like 4	1.82456	0.00060943	0.00267216
C1QTNF9	ENSMMUG00000006945	C1q and TNF related 9	1.45	0.00078381	0.00327872
C1R	ENSMMUG00000006470	complement C1r	1.29327	1.37e-11	5.45e-09
C1S	ENSMMUG00000012786	complement C1s	1.14827	5.01e-14	9.61e-11
C6	ENSMMUG00000021034	complement C6	-1.01599	2.93e-07	5.58e-06
C7H15orf62	ENSMMUG00000062039	chromosome 7 C15orf62 homolog	0.624369	1.49e-07	3.28e-06
C8H8orf88	ENSMMUG00000049102	chromosome 8 C8orf88 homolog	0.578499	0.00193905	0.00691429
C9H10orf90	ENSMMUG00000009663	chromosome 9 C10orf90 homolog	-2.77253	0.00221546	0.00773486
CA12	ENSMMUG00000021338	carbonic anhydrase 12	1.97018	6.77e-07	1.06e-05
CA2	ENSMMUG00000014891	carbonic anhydrase 2	-0.947414	5.84e-08	1.54e-06
CA5B	ENSMMUG00000014052	carbonic anhydrase 5B	0.776096	0.00112929	0.0044287
CABCOCO1	ENSMMUG00000013152	ciliary associated calcium binding coiled-coil 1	1.65664	0.00105276	0.00417581
CACNA1D	ENSMMUG00000019262	calcium voltage-gated channel subunit alpha1 D	-0.809754	1.41e-05	0.00012084
CACNA2D1	ENSMMUG00000030244	calcium voltage-gated channel auxiliary subunit alpha2delta 1	-0.871465	2.06e-10	2.77e-08
CAD	ENSMMUG00000010269	carbamoyl-phosphate synthetase 2, aspartate transcarbamylase, and dihydroorotase	-0.578475	5.94e-09	3.02e-07
CALB2	ENSMMUG00000008403	calbindin 2	-1.17025	4.08e-06	4.4e-05
CALCR	ENSMMUG00000014319	calcitonin receptor	-0.929605	1.33e-05	0.00011413
CAPN12	ENSMMUG00000006431	calpain 12	1.54343	0.00269997	0.00912232
CARD10	ENSMMUG00000003007	caspase recruitment domain family member 10	-0.629941	5.36e-09	2.82e-07
CASP4	ENSMMUG00000009850	caspase 4	0.700505	2.45e-07	4.9e-06
CASS4	ENSMMUG00000000073	Cas scaffold protein family member 4	-0.843221	0.00224138	0.00781554
CAT	ENSMMUG00000002429	catalase	0.691786	3.6e-08	1.07e-06
CAVIN2	ENSMMUG00000011574	caveolae associated protein 2	-0.871743	4.26e-08	1.23e-06
CBL	ENSMMUG00000004761	Cbl proto-onco	-0.833461	4.66e-07	8.02e-06
CCDC134	ENSMMUG00000011531	coiled-coil domain containing 134	-0.651512	0.00191949	0.00684981
CCDC159	ENSMMUG00000043134	coiled-coil domain containing 159	0.768405	0.000672	0.0028957
CCDC18	ENSMMUG00000016812	coiled-coil domain containing 18	-0.97449	4.4e-05	0.0003118
CCDC30	ENSMMUG00000013128	coiled-coil domain containing 30	1.04786	0.0001128	0.00067094
CCDC77	ENSMMUG00000013892	coiled-coil domain containing 77	-0.719179	3.78e-05	0.00027344
CCDC80	ENSMMUG00000003061	coiled-coil domain containing 80	-1.12379	2.08e-05	0.00016651
CCDC88A	ENSMMUG00000003003	coiled-coil domain containing 88A	-0.620104	7.18e-06	6.9e-05
CCN4	ENSMMUG00000010199	cellular communication network factor 4	-0.998661	3.55e-07	6.42e-06
CCNA2	ENSMMUG00000009817	cyclin A2	-0.935767	3.95e-10	4.38e-08
CCNB1	ENSMMUG00000018142	cyclin B1	-0.847641	9.17e-11	1.54e-08
CCNB2	ENSMMUG00000029628	cyclin B2	-0.947649	1.2e-06	1.68e-05
CCNDBP1	ENSMMUG00000022253	cyclin D1 binding protein 1	0.610673	2.83e-06	3.3e-05
CCNE2	ENSMMUG00000005358	cyclin E2	-1.34847	1.3e-07	2.91e-06
CCNF	ENSMMUG00000000001	cyclin F	-1.27461	3.01e-11	8.53e-09
CCNJL	ENSMMUG00000023073	cyclin J like	-0.820001	0.00066755	0.00288011
CCNQ	ENSMMUG00000011480	cyclin Q	0.676412	9.85e-06	8.94e-05
CCNYL1	ENSMMUG00000020211	cyclin Y like 1	-0.663076	1.16e-06	1.63e-05
CD14	ENSMMUG00000010007	CD14 molecule	-0.752473	9.48e-06	8.66e-05
CD1D	ENSMMUG00000020156	CD1d molecule	1.85513	4.15e-10	4.44e-08
CD200	ENSMMUG00000016076	CD200 molecule	0.617978	0.00056073	0.00249372
CD82	ENSMMUG00000019268	CD82 molecule	0.579916	1.72e-08	6.33e-07
CDC20	ENSMMUG00000003149	cell division cycle 20	-1.00752	4.1e-10	4.44e-08
CDC25A	ENSMMUG00000020954	cell division cycle 25A	-1.0431	1.1e-05	9.7e-05
CDC25B	ENSMMUG00000018922	cell division cycle 25B	-0.77418	5.49e-09	2.84e-07
CDC25C	ENSMMUG00000009025	cell division cycle 25C	-0.752601	7.87e-05	0.00049817
CDC45	ENSMMUG00000021904	cell division cycle 45	-1.02021	1.22e-07	2.78e-06
CDC6	ENSMMUG00000004755	cell division cycle 6	-1.05958	4.36e-07	7.58e-06
CDCA2	ENSMMUG00000010582	cell division cycle associated 2	-1.20786	1.53e-09	1.14e-07
CDCA3	ENSMMUG00000005191	cell division cycle associated 3	-0.857606	1.26e-06	1.73e-05
CDCA5	ENSMMUG00000018767	cell division cycle associated 5	-0.942453	1.66e-06	2.16e-05
CDCA7	ENSMMUG00000014228	cell division cycle associated 7	-0.680675	5.16e-05	0.00035273
CDCA7L	ENSMMUG00000022766	cell division cycle associated 7 like	0.699338	2.97e-06	3.41e-05
CDCA8	ENSMMUG00000014340	cell division cycle associated 8	-1.065	6.66e-10	6.22e-08
CDCP1	ENSMMUG00000005742	CUB domain containing protein 1	1.0827	0.00094158	0.00380111
CDH13	ENSMMUG00000020114	cadherin 13	-0.768645	3.49e-08	1.05e-06
CDH24	ENSMMUG00000006009	cadherin 24	-0.653053	9.89e-06	8.95e-05
CDK1	ENSMMUG00000019876	cyclin dependent kinase 1	-1.09285	3.33e-10	3.93e-08
CDK5RAP2	ENSMMUG00000023255	CDK5 regulatory subunit associated protein 2	-0.582434	3.79e-08	1.12e-06
CDK6	ENSMMUG00000008698	cyclin dependent kinase 6	-0.896221	2.67e-08	8.78e-07
CDKL5	ENSMMUG00000005063	cyclin dependent kinase like 5	-0.75728	0.00011624	0.00068672
CDKN2C	ENSMMUG00000019057	cyclin dependent kinase inhibitor 2C	-0.75786	5.76e-07	9.44e-06
CDKN3	ENSMMUG00000012323	cyclin dependent kinase inhibitor 3	-0.685	0.00035587	0.00171103
CDR2	ENSMMUG00000022035	cerebellar deration related protein 2	-0.705992	1.04e-06	1.52e-05
CELF2	ENSMMUG00000037449	CUGBP Elav-like family member 2	-0.661092	2e-08	7.07e-07
CEMIP	ENSMMUG00000002038	cell migration inducing hyaluronidase 1	-2.36355	4.87e-09	2.65e-07
CENPA	ENSMMUG00000015934	centromere protein A	-0.802035	0.00024633	0.00126974
CENPE	ENSMMUG00000019089	centromere protein E	-1.07884	3.88e-10	4.33e-08
CENPF	ENSMMUG00000015634	centromere protein F	-1.04052	2.52e-09	1.62e-07
CENPI	ENSMMUG00000007601	centromere protein I	-1.32917	8.62e-07	1.29e-05
CENPJ	ENSMMUG00000014611	centromere protein J	-1.03783	1.09e-06	1.56e-05
CENPL	ENSMMUG00000008572	centromere protein L	-1.29627	1.04e-05	9.29e-05
CENPM	ENSMMUG00000003360	centromere protein M	-0.716488	9.09e-06	8.39e-05
CENPO	ENSMMUG00000009599	centromere protein O	-0.741609	0.00065772	0.00284658
CENPU	ENSMMUG00000012176	centromere protein U	-1.2302	1.63e-07	3.55e-06
CEP128	ENSMMUG00000019710	centrosomal protein 128	-1.22569	1.31e-06	1.78e-05
CEP152	ENSMMUG00000009829	centrosomal protein 152	-0.998827	0.00012301	0.00072116
CEP55	ENSMMUG00000014708	centrosomal protein 55	-0.927953	9.23e-08	2.2e-06
CEP97	ENSMMUG00000015062	centrosomal protein 97	-0.626287	0.00022145	0.00116573
CERS1	ENSMMUG00000059247	ceramide synthase 1	0.756428	0.00051389	0.00230911
CFI	ENSMMUG00000021226	complement factor I	0.778793	0.00011866	0.0006998
CFTR	ENSMMUG00000011269	CF transmembrane conductance regulator	1.02304	0.00048002	0.00218449
CHAC1	ENSMMUG00000014542	ChaC glutathione specific gamma-glutamylcyclotransferase 1	1.6489	1.87e-10	2.62e-08
CHAC2	ENSMMUG00000010639	ChaC glutathione specific gamma-glutamylcyclotransferase 2	-0.659724	0.0022137	0.00773068
CHAF1A	ENSMMUG00000016706	chromatin assembly factor 1 subunit A	-0.718539	1.79e-08	6.52e-07
CHAF1B	ENSMMUG00000007399	chromatin assembly factor 1 subunit B	-0.67805	0.00010211	0.00061822
CHAMP1	ENSMMUG00000023599	chromosome alignment maintaining phosphoprotein 1	-0.589481	6.27e-06	6.2e-05
CHCHD6	ENSMMUG00000016719	coiled-coil-helix-coiled-coil-helix domain containing 6	1.17432	5.07e-06	5.22e-05
CHD7	ENSMMUG00000011584	chromodomain helicase DNA binding protein 7	-0.649116	8.61e-07	1.29e-05
CHEK1	ENSMMUG00000010010	checkpoint kinase 1	-0.910693	1.24e-06	1.71e-05
CHI3L1	ENSMMUG00000008711	chitinase 3 like 1	0.934326	0.00169079	0.0061492
CHI3L2	ENSMMUG00000002455	chitinase 3 like 2	1.77682	1.9e-05	0.00015417
CHKB	ENSMMUG00000057498	choline kinase beta	0.703624	2.02e-06	2.53e-05
CHL1	ENSMMUG00000001349	cell adhesion molecule L1 like	1.48431	0.00159251	0.00587493
CHMP4C	ENSMMUG00000002625	charged multivesicular body protein 4C	0.733697	3.08e-05	0.00023038
CHST3	ENSMMUG00000052336	carbohydrate sulfotransferase 3	-0.68728	2.18e-06	2.69e-05
CHST4	ENSMMUG00000061967	carbohydrate sulfotransferase 4	-0.95042	1.21e-05	0.0001056
CHTF18	ENSMMUG00000000843	chromosome transmission fidelity factor 18	-0.797173	1.56e-06	2.04e-05
CILP2	ENSMMUG00000011352	cartilage intermediate layer protein 2	-1.86144	3.57e-05	0.00026106
CIT	ENSMMUG00000019861	citron rho-interacting serine/threonine kinase	-0.93874	7.64e-08	1.88e-06
CKAP2	ENSMMUG00000018720	cytoskeleton associated protein 2	-0.929319	1.77e-11	6.31e-09
CKAP2L	ENSMMUG00000019773	cytoskeleton associated protein 2 like	-1.17837	2.35e-08	7.96e-07
CKAP5	ENSMMUG00000003631	cytoskeleton associated protein 5	-0.641344	5.27e-09	2.79e-07
CKB	ENSMMUG00000049145	creatine kinase B	-1.35697	1.82e-11	6.32e-09
CLDN23	ENSMMUG00000058938	claudin 23	1.1813	0.00030928	0.00152237
CLEC12B	ENSMMUG00000002954	C-type lectin domain family 12 member B	-1.22684	5.73e-09	2.94e-07
CLIP3	ENSMMUG00000051879	CAP-Gly domain containing linker protein 3	0.842855	1.47e-05	0.00012422
CLOCK	ENSMMUG00000001919	clock circadian regulator	-0.662708	1.48e-05	0.00012501
CLSPN	ENSMMUG00000010961	claspin	-1.41342	5.46e-09	2.84e-07
CLU	ENSMMUG00000021516	clusterin	1.12481	8.26e-15	2.87e-11
CLUH	ENSMMUG00000020527	clustered mitochondria homolog	-0.613084	1.15e-08	4.73e-07
CMTM7	ENSMMUG00000009931	CKLF like MARVEL transmembrane domain containing 7	0.734149	1.78e-09	1.26e-07
CNN1	ENSMMUG00000001473	calponin 1	-1.16626	0.00018829	0.00102581
CNOT8	ENSMMUG00000008318	CCR4-NOT transcription complex subunit 8	0.631345	1.39e-08	5.42e-07
CNPY4	ENSMMUG00000013452	canopy FGF signaling regulator 4	0.637283	4.74e-06	4.96e-05
CNTN3	ENSMMUG00000021241	contactin 3	-1.03708	4.13e-05	0.00029497
CNTRL	ENSMMUG00000012668	centriolin	-0.637923	0.00035715	0.00171599
COBLL1	ENSMMUG00000009400	cordon-bleu WH2 repeat protein like 1	-0.675895	7.73e-08	1.9e-06
COL12A1	ENSMMUG00000019261	collagen type XII alpha 1 chain	-1.58294	8.21e-15	2.87e-11
COL1A1	ENSMMUG00000001467	collagen type I alpha 1 chain	-0.878564	2.13e-08	7.37e-07
COL4A1	ENSMMUG00000022280	collagen type IV alpha 1 chain	-1.14069	1.12e-12	1.19e-09
COL4A2	ENSMMUG00000022282	collagen type IV alpha 2 chain	-0.958427	3.89e-13	4.9e-10
COL4A4	ENSMMUG00000013233	collagen type IV alpha 4 chain	-1.24017	0.00163663	0.00599791
COL5A2	ENSMMUG00000021290	collagen type V alpha 2 chain	-0.596258	1.69e-08	6.29e-07
COL6A3	ENSMMUG00000014049	collagen type VI alpha 3 chain	2.06586	4.59e-05	0.00032272
COL8A1	ENSMMUG00000002935	collagen type VIII alpha 1 chain	-0.612961	7.11e-08	1.8e-06
COLEC12	ENSMMUG00000004663	collectin subfamily member 12	-0.851703	0.00016572	0.00092691
COMMD10	ENSMMUG00000008738	COMM domain containing 10	0.621647	1.05e-06	1.52e-05
COMMD5	ENSMMUG00000011549	COMM domain containing 5	0.864017	1.64e-07	3.55e-06
COMP	ENSMMUG00000006511	cartilage oligomeric matrix protein	1.83438	1.18e-06	1.65e-05
COPRS	ENSMMUG00000057946	coordinator of PRMT5 and differentiation stimulator	0.602989	9.51e-07	1.4e-05
COPZ2	ENSMMUG00000021934	COPI coat complex subunit zeta 2	0.707985	2.13e-05	0.00016955
CORO2B	ENSMMUG00000006356	coronin 2B	0.697966	0.00061654	0.00269779
COX20	ENSMMUG00000031175	cytochrome c oxidase assembly factor COX20	-0.597846	1.36e-06	1.83e-05
CP	ENSMMUG00000005529	ceruloplasmin	1.6608	2.85e-14	6.59e-11
CPEB4	ENSMMUG00000019926	cytoplasmic polyadenylation element binding protein 4	-0.805197	7.61e-09	3.6e-07
CPZ	ENSMMUG00000006237	carboxypeptidase Z	1.64098	4.04e-11	1.02e-08
CRABP2	ENSMMUG00000002295	cellular retinoic acid binding protein 2	1.88014	5.34e-08	1.46e-06
CRACD	ENSMMUG00000016358	capping protein inhibiting regulator of actin dynamics	1.17346	6.54e-06	6.41e-05
CRBN	ENSMMUG00000017986	cereblon	0.591949	3.8e-06	4.14e-05
CREB3L2	ENSMMUG00000016833	cAMP responsive element binding protein 3 like 2	-0.865815	1.67e-11	6.09e-09
CRIM1	ENSMMUG00000048261	cysteine rich transmembrane BMP regulator 1	-0.83101	7.41e-09	3.53e-07
CRLF1	ENSMMUG00000060102	cytokine receptor like factor 1	1.03101	1.46e-09	1.11e-07
CRNN	ENSMMUG00000009040	cornulin	-4.02742	7.7e-05	0.00048953
CRTAC1	ENSMMUG00000018154	cartilage acidic protein 1	1.22702	6.32e-08	1.64e-06
CRYGN	ENSMMUG00000006249	crystallin gamma N	1.71092	0.00102384	0.00408565
CRYL1	ENSMMUG00000004560	crystallin lambda 1	0.677359	0.00131428	0.00500012
CSPG4	ENSMMUG00000016104	chondroitin sulfate proteoglycan 4	-0.871514	1.76e-06	2.27e-05
CSRP2	ENSMMUG00000018257	cysteine and glycine rich protein 2	0.642047	0.00099889	0.00399641
CSTA	ENSMMUG00000056258	cystatin A	1.31425	7.44e-05	0.00047619
CTHRC1	ENSMMUG00000019402	collagen triple helix repeat containing 1	1.02963	3.09e-08	9.69e-07
CTPS1	ENSMMUG00000017101	CTP synthase 1	-0.649258	1.11e-08	4.61e-07
CTSB	ENSMMUG00000019212	cathepsin B	0.66051	4.08e-10	4.44e-08
CTSD	ENSMMUG00000003874	cathepsin D	0.798771	3.05e-05	0.00022825
CTSF	ENSMMUG00000002496	cathepsin F	0.706977	1.12e-08	4.64e-07
CTSL	ENSMMUG00000017609	cathepsin L	0.724515	7.01e-10	6.38e-08
CXCL16	ENSMMUG00000004891	C-X-C motif chemokine ligand 16	-0.648888	3.05e-07	5.77e-06
CYGB	ENSMMUG00000056406	cytoglobin	1.46509	0.00297814	0.00991117
CYP2A29	ENSMMUG00000063763	cytochrome P450 family 2 subfamily A member 29	0.841458	0.00170079	0.0061807
CYP2S1	ENSMMUG00000009608	cytochrome P450 family 2 subfamily S member 1	1.80032	0.00058079	0.00256975
CYP39A1	ENSMMUG00000055199	cytochrome P450 family 39 subfamily A member 1	0.725462	0.00143189	0.00538113
CYYR1	ENSMMUG00000012107	cysteine and tyrosine rich 1	1.68683	0.00175804	0.00635046
DALRD3	ENSMMUG00000005652	DALR anticodon binding domain containing 3	0.684915	8.99e-06	8.33e-05
DBF4B	ENSMMUG00000005456	DBF4 zinc finger B	-0.594731	0.00082323	0.00340868
DBP	ENSMMUG00000022160	D-box binding PAR bZIP transcription factor	0.795336	0.00016911	0.00094356
DCBLD2	ENSMMUG00000017438	discoidin, CUB and LCCL domain containing 2	-0.764408	1.26e-11	5.45e-09
DCHS1	ENSMMUG00000007754	dachsous cadherin-related 1	1.73299	0.00052246	0.00234303
DCHS2	ENSMMUG00000014024	dachsous cadherin-related 2	-1.69284	7.91e-11	1.46e-08
DDAH1	ENSMMUG00000014573	dimethylarginine dimethylaminohydrolase 1	-1.07613	3.32e-09	1.98e-07
DDIAS	ENSMMUG00000007841	DNA damage induced apoptosis suppressor	-1.28155	2.29e-06	2.8e-05
DDIT3	ENSMMUG00000011286	DNA damage inducible transcript 3	0.593146	0.00020208	0.00108353
DDIT4	ENSMMUG00000055226	DNA damage inducible transcript 4	1.20634	5.48e-07	9.09e-06
DDIT4L	ENSMMUG00000056608	DNA damage inducible transcript 4 like	0.826566	0.0011139	0.00437579
DDX11	ENSMMUG00000022864	DEAD/H-box helicase 11	-0.599656	0.00156648	0.00579536
DENND2C	ENSMMUG00000014497	DENN domain containing 2C	-0.81687	0.00141675	0.00533289
DENND3	ENSMMUG00000013578	DENN domain containing 3	0.801229	0.00024104	0.00124617
DEPDC1	ENSMMUG00000017766	DEP domain containing 1	-1.19572	1.01e-09	8.47e-08
DEPDC1B	ENSMMUG00000018379	DEP domain containing 1B	-0.639407	0.00014376	0.00082262
DEPP1	ENSMMUG00000055586	DEPP1 autophagy regulator	1.79561	2.56e-05	0.0001974
DHCR24	ENSMMUG00000021577	24-dehydrocholesterol reductase	-1.69676	3.61e-12	2.5e-09
DHCR7	ENSMMUG00000011976	7-dehydrocholesterol reductase	-1.2493	1.41e-09	1.1e-07
DHDH	ENSMMUG00000003905	dihydrodiol dehydrogenase	0.681494	0.00130463	0.00497021
DHRS2	ENSMMUG00000021849	dehydrogenase/reductase 2	0.8395	0.00011113	0.00066242
DHRS7	ENSMMUG00000002540	dehydrogenase/reductase 7	0.679226	9.81e-07	1.44e-05
DHX33	ENSMMUG00000006594	DEAH-box helicase 33	-0.599179	0.00042666	0.00198662
DHX35	ENSMMUG00000003385	DEAH-box helicase 35	-0.748621	2.38e-07	4.83e-06
DIAPH3	ENSMMUG00000013780	diaphanous related formin 3	-0.970502	2.87e-10	3.46e-08
DICER1	ENSMMUG00000023305	dicer 1, ribonuclease III	-0.880064	1.82e-08	6.59e-07
DIRAS2	ENSMMUG00000007223	DIRAS family GTPase 2	-0.69241	0.00050595	0.00228156
DIRAS3	ENSMMUG00000013333	DIRAS family GTPase 3	-0.654369	2.21e-05	0.0001754
DLG4	ENSMMUG00000010536	discs large MAGUK scaffold protein 4	0.657113	2.98e-07	5.67e-06
DLGAP5	ENSMMUG00000003567	DLG associated protein 5	-0.968496	1.23e-09	9.95e-08
DNAJC6	ENSMMUG00000017259	DnaJ heat shock protein family (Hsp40) member C6	-0.843002	3.09e-08	9.69e-07
DNAL4	ENSMMUG00000004868	dynein axonemal light chain 4	0.670829	5.51e-05	0.00037348
DNASE1L1	ENSMMUG00000050873	deoxyribonuclease 1 like 1	-0.608213	3.15e-05	0.00023468
DNASE2	ENSMMUG00000028866	deoxyribonuclease 2, lysosomal	0.697015	1.99e-08	7.06e-07
DNMT1	ENSMMUG00000014604	DNA methyltransferase 1	-0.792763	2.68e-10	3.29e-08
DNPEP	ENSMMUG00000017929	aspartyl aminopeptidase	0.600117	7.9e-08	1.93e-06
DNTTIP1	ENSMMUG00000021022	deoxynucleotidyltransferase terminal interacting protein 1	0.868613	6.22e-08	1.61e-06
DOK5	ENSMMUG00000007090	docking protein 5	1.18188	8.58e-05	0.00053489
DPP4	ENSMMUG00000008387	dipeptidyl peptidase 4	-1.01128	6.83e-05	0.0004441
DPY30	ENSMMUG00000014481	dpy-30 histone methyltransferase complex regulatory subunit	0.624323	3.57e-07	6.42e-06
DSCC1	ENSMMUG00000002788	DNA replication and sister chromatid cohesion 1	-0.903894	8.85e-05	0.00054876
DTL	ENSMMUG00000010176	denticleless E3 ubiquitin	-1.21407	1.05e-07	2.44e-06
DTWD1	ENSMMUG00000013496	DTW domain containing 1	0.642777	1.83e-07	3.91e-06
DTX2	ENSMMUG00000017570	deltex E3 ubiquitin ligase 2	1.06234	1.91e-08	6.83e-07
DUSP10	ENSMMUG00000004379	dual specificity phosphatase 10	0.815488	8e-08	1.95e-06
DUSP16	ENSMMUG00000018580	dual specificity phosphatase 16	-0.69497	2.41e-07	4.85e-06
DUSP23	ENSMMUG00000018444	dual specificity phosphatase 23	0.641905	0.00042716	0.00198684
DUSP4	ENSMMUG00000049727	dual specificity phosphatase 4	0.66486	4.87e-05	0.00033716
DYNC1H1	ENSMMUG00000005780	dynein cytoplasmic 1 heavy chain 1	-0.657017	0.00078744	0.00328895
DYRK3	ENSMMUG00000023566	dual specificity tyrosine phosphorylation regulated kinase 3	-0.582762	8.17e-06	7.72e-05
E2F1	ENSMMUG00000023550	E2F transcription factor 1	-1.02701	0.00042037	0.00196064
E2F2	ENSMMUG00000011832	E2F transcription factor 2	-1.00244	0.00017252	0.00095837
E2F3	ENSMMUG00000017649	E2F transcription factor 3	-0.973272	0.00022796	0.0011913
E2F7	ENSMMUG00000022846	E2F transcription factor 7	-0.669357	1.07e-05	9.52e-05
E2F8	ENSMMUG00000010853	E2F transcription factor 8	-1.15875	6.53e-07	1.03e-05
EBF1	ENSMMUG00000021696	EBF transcription factor 1	-1.24895	0.00070224	0.00299533
EBF3	ENSMMUG00000011447	EBF transcription factor 3	-1.25099	2.16e-05	0.00017159
ECT2	ENSMMUG00000017014	epithelial cell transforming 2	-0.987182	1.28e-11	5.45e-09
EDN1	ENSMMUG00000051532	endothelin 1	-1.15653	9.21e-06	8.46e-05
EEPD1	ENSMMUG00000010702	endonuclease/exonuclease/phosphatase family domain containing 1	0.840453	0.00129962	0.00495385
EFHD1	ENSMMUG00000050546	EF-hand domain family member D1	-0.793651	0.00044684	0.00205919
EFNA1	ENSMMUG00000005350	ephrin A1	1.49469	1.56e-07	3.42e-06
EFNA3	ENSMMUG00000023350	ephrin A3	1.17767	1.06e-05	9.44e-05
EGLN1	ENSMMUG00000053396	egl-9 family hypoxia inducible factor 1	0.669031	3.07e-06	3.52e-05
EGR2	ENSMMUG00000010256	early growth response 2	0.938534	0.00046927	0.00214544
EGR3	ENSMMUG00000058396	early growth response 3	0.845558	0.00234026	0.00809265
EHD4	ENSMMUG00000003846	EH domain containing 4	-0.669352	1.89e-09	1.32e-07
EID2B	ENSMMUG00000053767	EP300 interacting inhibitor of differentiation 2B	0.757135	4.9e-05	0.00033849
EIF2AK3	ENSMMUG00000009254	eukaryotic translation initiation factor 2 alpha kinase 3	-0.702813	5.65e-07	9.3e-06
EIF4EBP2	ENSMMUG00000055936	eukaryotic translation initiation factor 4E binding protein 2	-0.586228	3.3e-07	6.06e-06
EIF4G1	ENSMMUG00000010934	eukaryotic translation initiation factor 4 gamma 1	-0.603766	1.43e-10	2.15e-08
ELFN2	ENSMMUG00000052785	extracellular leucine rich repeat and fibronectin type III domain containing 2	-0.593725	0.00079218	0.00330375
ELMO3	ENSMMUG00000020259	engulfment and cell motility 3	0.737926	8.88e-05	0.00055006
ELOVL2	ENSMMUG00000013908	ELOVL fatty acid elongase 2	-0.792466	2.47e-07	4.92e-06
ELOVL6	ENSMMUG00000050694	ELOVL fatty acid elongase 6	-1.37238	3.19e-07	5.94e-06
EMID1	ENSMMUG00000021372	EMI domain containing 1	0.896294	2.11e-07	4.36e-06
ENC1	ENSMMUG00000019996	ectodermal-neural cortex 1	-0.850422	1.55e-09	1.14e-07
ENDOD1	ENSMMUG00000047793	endonuclease domain containing 1	-0.7178	5.45e-08	1.47e-06
ENO2	ENSMMUG00000009443	enolase 2	2.21219	5.21e-05	0.00035587
ENOSF1	ENSMMUG00000004051	enolase superfamily member 1	0.695043	0.00033994	0.00164756
ENTPD7	ENSMMUG00000023761	ectonucleoside triphosphate diphosphohydrolase 7	-0.659803	1.8e-06	2.29e-05
EPG5	ENSMMUG00000003562	ectopic P-granules 5 autophagy tethering factor	-0.580898	2.71e-05	0.00020677
EPHA4	ENSMMUG00000012364	EPH receptor A4	-0.904472	3.04e-05	0.00022782
EPOR	ENSMMUG00000038989	erythropoietin receptor	0.589336	3.5e-05	0.00025659
ERCC6L	ENSMMUG00000012957	ERCC excision repair 6 like, spindle assembly checkpoint helicase	-1.51487	1.01e-09	8.47e-08
ERO1A	ENSMMUG00000029350	endoplasmic reticulum oxidoreductase 1 alpha	1.15045	7.77e-09	3.63e-07
ERVMER34-1	ENSMMUG00000007951	endogenous retrovirus group MER34 member 1, envelope	-0.578292	7.18e-05	0.0004627
ESCO2	ENSMMUG00000016018	establishment of sister chromatid cohesion N-acetyltransferase 2	-1.32336	1.2e-07	2.73e-06
ESPL1	ENSMMUG00000022021	extra spindle pole bodies like 1, separase	-1.20424	1.05e-08	4.43e-07
EVA1A	ENSMMUG00000048322	eva-1 homolog A, regulator of programmed cell death	0.621546	3.56e-06	3.93e-05
EVA1B	ENSMMUG00000057604	eva-1 homolog B	1.00721	4.01e-09	2.27e-07
EXO1	ENSMMUG00000008761	exonuclease 1	-1.14326	8.09e-10	6.93e-08
EXOC8	ENSMMUG00000005243	exocyst complex component 8	-0.592279	0.00027303	0.00137696
EXOSC7	ENSMMUG00000019130	exosome component 7	0.589756	1.63e-05	0.00013516
FAIM	ENSMMUG00000008664	Fas apoptotic inhibitory molecule	0.642562	7.54e-05	0.00048108
FAM107A	ENSMMUG00000064614	family with sequence similarity 107 member A	-1.61557	4.11e-09	2.3e-07
FAM107B	ENSMMUG00000017169	family with sequence similarity 107 member B	-0.830319	1.31e-11	5.45e-09
FAM111B	ENSMMUG00000010273	FAM111 trypsin like peptidase B	-1.24971	2.01e-07	4.18e-06
FAM120C	ENSMMUG00000008760	family with sequence similarity 120C	-0.926448	2.37e-05	0.00018577
FAM13C	ENSMMUG00000003706	family with sequence similarity 13 member C	-3.08339	0.00152541	0.00567415
FAM162A	ENSMMUG00000016377	family with sequence similarity 162 member A	0.966727	4.34e-08	1.24e-06
FAM167A	ENSMMUG00000021191	family with sequence similarity 167 member A	-1.30506	0.00115855	0.00451284
FAM189A1	ENSMMUG00000019340	family with sequence similarity 189 member A1	-0.778116	0.00018435	0.00101033
FAM20C	ENSMMUG00000052328	FAM20C golgi associated secretory pathway kinase	1.69672	8.23e-09	3.79e-07
FAM241A	ENSMMUG00000050382	family with sequence similarity 241 member A	-0.664248	0.00036282	0.00173723
FAM241B	ENSMMUG00000016240	family with sequence similarity 241 member B	0.613885	0.00012341	0.00072231
FAM50B	ENSMMUG00000039209	family with sequence similarity 50 member B	0.70608	0.00086138	0.00353918
FAM53B	ENSMMUG00000015216	family with sequence similarity 53 member B	-0.742035	6.36e-07	1.02e-05
FAM81A	ENSMMUG00000016390	family with sequence similarity 81 member A	-1.31571	0.00151317	0.00563318
FAM89A	ENSMMUG00000008191	family with sequence similarity 89 member A	0.611841	9.53e-05	0.00058327
FANCB	ENSMMUG00000017839	FA complementation group B	-2.23247	6.28e-05	0.00041454
FANCD2	ENSMMUG00000008966	FA complementation group D2	-0.726418	3.02e-07	5.72e-06
FANCI	ENSMMUG00000011155	FA complementation group I	-0.66542	6.15e-08	1.61e-06
FARP1	ENSMMUG00000009890	FERM, ARH/RhoGEF and pleckstrin domain protein 1	-0.678681	1.36e-09	1.08e-07
FASN	ENSMMUG00000012811	fatty acid synthase	-0.677936	4.9e-09	2.65e-07
FAT1	ENSMMUG00000018051	FAT atypical cadherin 1	-0.900901	0.0003273	0.00159355
FAU	ENSMMUG00000018776	FAU ubiquitin like and ribosomal protein S30 fusion	0.637871	2.47e-09	1.6e-07
FBLN2	ENSMMUG00000017659	fibulin 2	0.944081	0.00035159	0.00169452
FBN1	ENSMMUG00000004239	fibrillin 1	-0.578547	3.65e-09	2.13e-07
FBN2	ENSMMUG00000010682	fibrillin 2	-1.57822	2.07e-13	3.2e-10
FBXL7	ENSMMUG00000013364	F-box and leucine rich repeat protein 7	-0.931134	8.77e-09	4.02e-07
FBXO32	ENSMMUG00000023778	F-box protein 32	1.40297	2.5e-13	3.47e-10
FBXO44	ENSMMUG00000032251	F-box protein 44	0.718229	0.00019963	0.0010716
FBXO5	ENSMMUG00000019076	F-box protein 5	-0.812163	2.83e-07	5.45e-06
FBXO6	ENSMMUG00000023668	F-box protein 6	0.596483	0.00088872	0.00363427
FCRL6	ENSMMUG00000011335	Fc receptor like 6	0.974787	0.00241662	0.0083158
FDPS	ENSMMUG00000023144	farnesyl diphosphate synthase	-0.591242	7.33e-08	1.83e-06
FGF12	ENSMMUG00000000949	fibroblast growth factor 12	-0.743775	1.26e-07	2.85e-06
FGF18	ENSMMUG00000019401	fibroblast growth factor 18	-0.701695	0.00123086	0.00474785
FGF7	ENSMMUG00000009842	fibroblast growth factor 7	1.43624	0.0001825	0.00100248
FHIP1A	ENSMMUG00000041800	FHF complex subunit HOOK interacting protein 1A	-0.947304	0.00019542	0.00105514
FIBCD1	ENSMMUG00000012713	fibrinogen C domain containing 1	1.61973	0.00131951	0.00501726
FIBIN	ENSMMUG00000013358	fin bud initiation factor homolog	1.36119	0.0004034	0.0018968
FICD	ENSMMUG00000017123	FIC domain protein adenylyltransferase	-1.01183	5.77e-07	9.44e-06
FJX1	ENSMMUG00000004331	four-jointed box kinase 1	-0.674134	6.35e-05	0.00041778
FKBP14	ENSMMUG00000012528	FKBP prolyl isomerase 14	-0.726961	6.41e-07	1.02e-05
FKBP5	ENSMMUG00000011520	FKBP prolyl isomerase 5	-0.581517	1.19e-05	0.00010383
FLNA	ENSMMUG00000013668	filamin A	-0.59758	6.1e-09	3.06e-07
FLNB	ENSMMUG00000000706	filamin B	-0.855387	6.71e-12	3.86e-09
FLNC	ENSMMUG00000006296	filamin C	-0.612203	6.37e-08	1.65e-06
FLOT1	ENSMMUG00000014071	flotillin 1	0.887388	1.53e-10	2.23e-08
FLRT3	ENSMMUG00000002916	fibronectin leucine rich transmembrane protein 3	-0.6007	0.00020634	0.00110207
FLT1	ENSMMUG00000021538	fms related receptor tyrosine kinase 1	-1.04623	5.69e-08	1.52e-06
FLT4	ENSMMUG00000018693	fms related receptor tyrosine kinase 4	2.41232	7.12e-07	1.11e-05
FMO5	ENSMMUG00000000476	flavin containing dimethylaniline monoxygenase 5	2.21979	0.00108425	0.0042787
FNDC4	ENSMMUG00000005101	fibronectin type III domain containing 4	0.749959	0.00039914	0.00187995
FOXA1	ENSMMUG00000056013	forkhead box A1	-1.60376	0.00035365	0.00170209
FOXF2	ENSMMUG00000004540	forkhead box F2	-0.592305	0.00182447	0.00655627
FOXM1	ENSMMUG00000019385	forkhead box M1	-0.966144	2.44e-09	1.59e-07
FOXQ1	ENSMMUG00000059043	forkhead box Q1	-1.33602	9.54e-05	0.0005839
FRMD4A	ENSMMUG00000017164	FERM domain containing 4A	-1.12602	1.85e-05	0.00015075
FRMD6	ENSMMUG00000018274	FERM domain containing 6	-0.596282	1.09e-07	2.55e-06
FRY	ENSMMUG00000007192	FRY microtubule binding protein	-0.754421	6.95e-08	1.77e-06
FSCN2	ENSMMUG00000001583	fascin actin-bundling protein 2, retinal	-0.89374	0.00038682	0.00182936
FST	ENSMMUG00000004860	follistatin	-0.695693	1.49e-08	5.69e-07
FUOM	ENSMMUG00000006324	fucose mutarotase	0.957063	2.24e-08	7.64e-07
FUT11	ENSMMUG00000013695	fucosyltransferase 11	0.879492	2.3e-09	1.53e-07
FUZ	ENSMMUG00000011614	fuzzy planar cell polarity protein	0.805881	0.00038064	0.0018057
FZD4	ENSMMUG00000004048	frizzled class receptor 4	-0.598973	3.77e-05	0.00027335
G0S2	ENSMMUG00000045482	G0/G1 switch 2	0.961465	6.39e-07	1.02e-05
GADD45B	ENSMMUG00000003468	growth arrest and DNA damage inducible beta	1.10144	3.66e-09	2.13e-07
GAL3ST4	ENSMMUG00000018404	galactose-3-O-sulfotransferase 4	1.74027	0.00184463	0.00662221
GALM	ENSMMUG00000008248	galactose mutarotase	1.02654	0.00150193	0.00559732
GALNT17	ENSMMUG00000022555	polypeptide N-acetylgalactosaminyltransferase 17	-1.13889	0.00219586	0.00768191
GALNT3	ENSMMUG00000019177	polypeptide N-acetylgalactosaminyltransferase 3	-0.814773	1.6e-10	2.32e-08
GAPDH	ENSMMUG00000018679	glyceraldehyde-3-phosphate dehydrogenase	0.681263	2.18e-07	4.48e-06
GAS2L3	ENSMMUG00000020360	growth arrest specific 2 like 3	-1.16691	2.48e-06	2.97e-05
GAS7	ENSMMUG00000018092	growth arrest specific 7	0.64182	0.00013546	0.00078288
GASK1B	ENSMMUG00000008547	golgi associated kinase 1B	1.09665	0.0001617	0.00090851
GBE1	ENSMMUG00000015877	1,4-alpha-glucan branching enzyme 1	0.628066	4.16e-09	2.31e-07
GBP7	ENSMMUG00000000663	guanylate binding protein 7	1.35915	0.00061229	0.00268257
GCK	ENSMMUG00000002427	glucokinase	3.52634	1.74e-06	2.25e-05
GCNT2	ENSMMUG00000020132	glucosaminyl (N-acetyl) transferase 2	-0.949703	5.02e-07	8.5e-06
GDF15	ENSMMUG00000050122	growth differentiation factor 15	0.860707	1.18e-07	2.7e-06
GEN1	ENSMMUG00000012058	GEN1 Holliday junction 5' flap endonuclease	-0.886391	4.31e-06	4.6e-05
GFOD1	ENSMMUG00000061899	glucose-fructose oxidoreductase domain containing 1	-0.62361	8.6e-05	0.00053611
GFPT2	ENSMMUG00000001731	glutamine-fructose-6-phosphate transaminase 2	1.41775	0.00080927	0.00336391
GFRA1	ENSMMUG00000020080	GDNF family receptor alpha 1	-1.17656	1.15e-06	1.63e-05
GHR	ENSMMUG00000001336	growth hormone receptor	-0.587644	0.00123823	0.0047683
GINS2	ENSMMUG00000020594	GINS complex subunit 2	-0.779587	4.73e-05	0.00033014
GINS3	ENSMMUG00000009109	GINS complex subunit 3	-0.608557	0.00024861	0.00127625
GJA5	ENSMMUG00000001803	gap junction protein alpha 5	-1.53621	5.64e-06	5.68e-05
GJB2	ENSMMUG00000010522	gap junction protein beta 2	0.778562	0.00047523	0.00216838
GKAP1	ENSMMUG00000063374	G kinase anchoring protein 1	0.986612	0.00032061	0.00156979
GLIPR2	ENSMMUG00000010213	GLI pathosis related 2	-0.626326	2.85e-07	5.49e-06
GLUL	ENSMMUG00000022884	glutamate-ammonia ligase	1.39126	5.87e-07	9.56e-06
GM2A	ENSMMUG00000022869	ganglioside GM2 activator	0.867063	1.43e-05	0.00012209
GNB4	ENSMMUG00000004083	G protein subunit beta 4	-0.765825	3.38e-08	1.03e-06
GNB5	ENSMMUG00000017374	G protein subunit beta 5	1.24043	5.17e-06	5.3e-05
GPANK1	ENSMMUG00000005293	G-patch domain and ankyrin repeats 1	0.596588	1.33e-06	1.8e-05
GPD2	ENSMMUG00000004897	glycerol-3-phosphate dehydrogenase 2	-0.685535	7.29e-07	1.12e-05
GPNMB	ENSMMUG00000012648	glycoprotein nmb	0.676992	2.07e-08	7.21e-07
GPR146	ENSMMUG00000007208	G protein-coupled receptor 146	2.20459	0.00018724	0.00102113
GPR63	ENSMMUG00000055593	G protein-coupled receptor 63	-0.621249	0.00040152	0.00188919
GPX3	ENSMMUG00000042643	glutathione peroxidase 3	1.31751	2.32e-10	3.01e-08
GRAMD1B	ENSMMUG00000015522	GRAM domain containing 1B	-0.865552	1.52e-05	0.00012843
GREM1	ENSMMUG00000001810	gremlin 1, DAN family BMP antagonist	-0.872481	3.52e-09	2.07e-07
GREM2	ENSMMUG00000064824	gremlin 2, DAN family BMP antagonist	-0.670912	6.47e-05	0.00042355
GSTA3	ENSMMUG00000017137	glutathione S-transferase alpha 3	-1.11329	0.00142662	0.00536361
GTF3C1	ENSMMUG00000008254	ral transcription factor IIIC subunit 1	-0.671713	1.49e-09	1.12e-07
GTSE1	ENSMMUG00000008136	G2 and S-phase expressed 1	-1.1653	6.19e-10	5.93e-08
H2AX	ENSMMUG00000044496	H2A.X variant histone	-0.657356	5.21e-08	1.44e-06
HACD2	ENSMMUG00000002232	3-hydroxyacyl-CoA dehydratase 2	-0.714946	1.83e-06	2.32e-05
HACD4	ENSMMUG00000019068	3-hydroxyacyl-CoA dehydratase 4	0.633699	0.00059344	0.00261488
HAS2	ENSMMUG00000045043	hyaluronan synthase 2	-1.26537	0.00021481	0.00114075
HAS3	ENSMMUG00000010922	hyaluronan synthase 3	-0.700759	0.00222916	0.00777684
HASPIN	ENSMMUG00000056072	histone H3 associated protein kinase	-1.06175	4.72e-08	1.33e-06
HBP1	ENSMMUG00000015409	HMG-box transcription factor 1	0.733138	2.07e-08	7.21e-07
HCN4	ENSMMUG00000016564	hyperpolarization activated cyclic nucleotide gated potassium channel 4	-1.50566	0.00234069	0.00809265
HDAC4	ENSMMUG00000006077	histone deacetylase 4	-0.690868	7.11e-06	6.85e-05
HEATR5A	ENSMMUG00000011779	HEAT repeat containing 5A	-0.730374	1.58e-08	5.93e-07
HELLS	ENSMMUG00000017255	helicase, lymphoid specific	-0.924128	1.04e-08	4.43e-07
HERC1	ENSMMUG00000012117	HECT and RLD domain containing E3 ubiquitin protein ligase family member 1	-0.681259	8.92e-05	0.00055182
HERC2	ENSMMUG00000004370	HECT and RLD domain containing E3 ubiquitin protein ligase 2	-0.651879	9.24e-06	8.47e-05
HES1	ENSMMUG00000058672	hes family bHLH transcription factor 1	0.83853	4.82e-06	5.04e-05
HEXD	ENSMMUG00000019221	hexosaminidase D	0.594726	0.00020281	0.00108619
HEYL	ENSMMUG00000050019	hes related family bHLH transcription factor with YRPW motif like	-1.50615	1.08e-06	1.55e-05
HIPK2	ENSMMUG00000002481	homeodomain interacting protein kinase 2	-0.908465	9.04e-08	2.17e-06
HIVEP3	ENSMMUG00000016215	HIVEP zinc finger 3	-0.771601	4.45e-05	0.00031444
HJURP	ENSMMUG00000021221	Holliday junction recognition protein	-1.12924	4.06e-10	4.44e-08
HLA-DMB	ENSMMUG00000022626	major histocompatibility complex, class II, DM beta	0.718039	4.24e-06	4.54e-05
HMCN1	ENSMMUG00000010474	hemicentin 1	-0.691613	1.8e-05	0.00014697
HMGCL	ENSMMUG00000019548	3-hydroxy-3-methylglutaryl-CoA lyase	0.664644	5.77e-06	5.78e-05
HMGCS1	ENSMMUG00000001226	3-hydroxy-3-methylglutaryl-CoA synthase 1	-0.728405	2.77e-06	3.25e-05
HMMR	ENSMMUG00000019553	hyaluronan mediated motility receptor	-0.907505	1.43e-08	5.54e-07
HMOX1	ENSMMUG00000007221	heme oxygenase 1	1.04985	0.00072175	0.00306441
HNRNPLL	ENSMMUG00000002338	heteroous nuclear ribonucleoprotein L like	0.880759	0.00277877	0.00935768
HOMER1	ENSMMUG00000017057	homer scaffold protein 1	-0.625651	0.00017102	0.00095347
HOXB2	ENSMMUG00000057001	homeobox B2	0.981728	0.00050704	0.00228573
HOXB7	ENSMMUG00000055324	homeobox B7	0.985113	1.73e-05	0.00014215
HPS5	ENSMMUG00000017958	HPS5 biosis of lysosomal organelles complex 2 subunit 2	-0.598685	1.56e-06	2.05e-05
HPSE	ENSMMUG00000013342	heparanase	-0.831086	1.59e-06	2.07e-05
HSD11B1L	ENSMMUG00000020705	hydroxysteroid 11-beta dehydrogenase 1 like	0.997635	5.71e-06	5.74e-05
HSD17B14	ENSMMUG00000028736	hydroxysteroid 17-beta dehydrogenase 14	0.68813	5.21e-08	1.44e-06
HSD3B7	ENSMMUG00000037727	hydroxy-delta-5-steroid dehydrogenase, 3 beta- and steroid delta-isomerase 7	0.94836	0.0004766	0.00217178
HSPA12B	ENSMMUG00000022077	heat shock protein family A (Hsp70) member 12B	0.911864	0.00233123	0.00806799
HSPG2	ENSMMUG00000014828	heparan sulfate proteoglycan 2	-0.975905	6.77e-06	6.58e-05
HSPH1	ENSMMUG00000013707	heat shock protein family H (Hsp110) member 1	-0.782291	1.43e-09	1.11e-07
HTR2A	ENSMMUG00000004210	5-hydroxytryptamine receptor 2A	-0.963166	1.25e-05	0.00010869
HTRA3	ENSMMUG00000022672	HtrA serine peptidase 3	1.54221	3.32e-06	3.73e-05
HTT	ENSMMUG00000008392	huntingtin	-0.62302	6.62e-09	3.2e-07
HYLS1	ENSMMUG00000048333	HYLS1 centriolar and ciliosis associated	-0.695826	0.00041748	0.00195111
HYOU1	ENSMMUG00000030891	hypoxia up-regulated 1	-0.80327	8.51e-11	1.49e-08
ICA1	ENSMMUG00000005435	islet cell autoantigen 1	0.679488	0.00077642	0.00325173
ICA1L	ENSMMUG00000017364	islet cell autoantigen 1 like	-0.972494	0.0006586	0.0028477
ID2	ENSMMUG00000003237	inhibitor of DNA binding 2	0.715371	5.06e-09	2.71e-07
IER5L	ENSMMUG00000049227	immediate early response 5 like	0.61985	2.83e-07	5.45e-06
IFI27	ENSMMUG00000023780	interferon alpha inducible protein 27	2.18441	8.34e-06	7.86e-05
IFI27L2	ENSMMUG00000056668	interferon alpha inducible protein 27 like 2	1.03876	1.97e-11	6.36e-09
IFIT1	ENSMMUG00000017533	interferon induced protein with tetratricopeptide repeats 1	1.33904	3.8e-05	0.00027485
IFIT3	ENSMMUG00000005001	interferon induced protein with tetratricopeptide repeats 3	0.990869	2.35e-09	1.54e-07
IFIT5	ENSMMUG00000017534	interferon induced protein with tetratricopeptide repeats 5	1.23554	1.91e-05	0.00015448
IFITM2	ENSMMUG00000013256	interferon induced transmembrane protein 2	1.18553	2.46e-11	7.43e-09
IFNGR1	ENSMMUG00000062426	interferon gamma receptor 1	0.68383	2.67e-09	1.69e-07
IGF2	ENSMMUG00000047449	insulin like growth factor 2	3.02525	1.01e-05	9.08e-05
IGF2R	ENSMMUG00000015658	insulin like growth factor 2 receptor	-0.602738	1.3e-08	5.19e-07
IGFBP2	ENSMMUG00000054183	insulin like growth factor binding protein 2	1.09496	4.32e-10	4.56e-08
IGFBP5	ENSMMUG00000041480	insulin like growth factor binding protein 5	-1.2719	2.31e-15	1.6e-11
IGFBP6	ENSMMUG00000051123	insulin like growth factor binding protein 6	1.64431	6.74e-05	0.00043892
IGKC	ENSMMUG00000054391	immunoglobulin kappa constant	-1.83294	0.00231882	0.00802903
IGSF9	ENSMMUG00000004706	immunoglobulin superfamily member 9	1.63748	4.86e-07	8.28e-06
IKZF2	ENSMMUG00000000381	IKAROS family zinc finger 2	-0.728538	5.73e-05	0.00038491
IL13RA1	ENSMMUG00000053844	interleukin 13 receptor subunit alpha 1	0.797254	4.45e-11	1.06e-08
IL18R1	ENSMMUG00000009244	interleukin 18 receptor 1	-0.618478	7.09e-10	6.38e-08
IL1R1	ENSMMUG00000020737	interleukin 1 receptor type 1	-0.911878	1.12e-09	9.18e-08
IL1RL1	ENSMMUG00000009238	interleukin 1 receptor like 1	-1.24046	1.2e-12	1.19e-09
IL24	ENSMMUG00000023572	interleukin 24	-3.69488	0.00059416	0.00261723
IL33	ENSMMUG00000021344	interleukin 33	2.21456	8.3e-08	2.01e-06
IL34	ENSMMUG00000020415	interleukin 34	0.960967	1.32e-05	0.00011357
ILDR2	ENSMMUG00000023462	immunoglobulin like domain containing receptor 2	-0.963418	0.00037101	0.00177093
INCENP	ENSMMUG00000004420	inner centromere protein	-0.943679	2.7e-10	3.29e-08
ING4	ENSMMUG00000016985	inhibitor of growth family member 4	0.991666	1.39e-09	1.09e-07
INHA	ENSMMUG00000007483	inhibin subunit alpha	0.871883	1.13e-06	1.6e-05
INKA1	ENSMMUG00000020979	inka box actin regulator 1	1.31206	5.93e-06	5.89e-05
INPP5D	ENSMMUG00000009772	inositol polyphosphate-5-phosphatase D	0.698139	0.00179735	0.00647225
INSIG2	ENSMMUG00000006354	insulin induced 2	1.00424	1.52e-05	0.00012843
INSL4	ENSMMUG00000058221	insulin like 4	-1.30194	0.00015705	0.00088484
INSR	ENSMMUG00000028907	insulin receptor	-0.625714	0.00021993	0.00116083
INSYN2A	ENSMMUG00000018550	inhibitory synaptic factor 2A	-1.44592	8.91e-05	0.00055113
IPPK	ENSMMUG00000004642	inositol-pentakisphosphate 2-kinase	-0.608898	0.00011454	0.00067836
IQGAP3	ENSMMUG00000002621	IQ motif containing GTPase activating protein 3	-1.09084	9.19e-11	1.54e-08
IRF9	ENSMMUG00000040817	interferon regulatory factor 9	0.753549	1.51e-08	5.71e-07
IRGQ	ENSMMUG00000004468	immunity related GTPase Q	-0.890976	0.00110864	0.00435846
IRS2	ENSMMUG00000021790	insulin receptor substrate 2	0.706241	8.11e-07	1.23e-05
ISG20	ENSMMUG00000007669	interferon stimulated exonuclease 20	1.16949	0.00015387	0.00087082
ISLR2	ENSMMUG00000001835	immunoglobulin superfamily containing leucine rich repeat 2	2.93293	2.92e-06	3.37e-05
ISOC2	ENSMMUG00000012704	isochorismatase domain containing 2	0.624783	9.08e-06	8.39e-05
ITGA9	ENSMMUG00000021927	integrin subunit alpha 9	1.38172	0.00129102	0.00493163
ITGAX	ENSMMUG00000014349	integrin subunit alpha X	0.933825	7.72e-05	0.00049062
ITGB3	ENSMMUG00000003289	integrin subunit beta 3	-0.910194	1.89e-11	6.36e-09
ITGB4	ENSMMUG00000021763	integrin subunit beta 4	1.08552	9.2e-09	4.15e-07
ITGB8	ENSMMUG00000006898	integrin subunit beta 8	-0.984557	1.62e-07	3.54e-06
ITPR1	ENSMMUG00000012574	inositol 1,4,5-trisphosphate receptor type 1	-0.699709	1.2e-07	2.73e-06
ITSN1	ENSMMUG00000007626	intersectin 1	-0.602119	1.38e-08	5.41e-07
IYD	ENSMMUG00000010802	iodotyrosine deiodinase	-1.10417	0.00068892	0.00295028
JAG1	ENSMMUG00000018116	jagged canonical Notch ligand 1	-0.632161	2.42e-06	2.91e-05
JPH1	ENSMMUG00000050527	junctophilin 1	-0.65848	5.67e-05	0.00038206
JPH2	ENSMMUG00000022865	junctophilin 2	-1.17908	8.37e-07	1.26e-05
JPH3	ENSMMUG00000052495	junctophilin 3	1.9992	0.0015717	0.00580897
JRK	ENSMMUG00000022452	Jrk helix-turn-helix protein	-0.75937	9.6e-06	8.74e-05
JUNB	ENSMMUG00000005688	JunB proto-onco, AP-1 transcription factor subunit	0.870523	7.04e-08	1.78e-06
KALRN	ENSMMUG00000003851	kalirin RhoGEF kinase	1.02643	0.00045959	0.00210532
KANK1	ENSMMUG00000019862	KN motif and ankyrin repeat domains 1	-0.99071	0.00078627	0.0032868
KANK3	ENSMMUG00000016699	KN motif and ankyrin repeat domains 3	3.35621	0.0002789	0.00139916
KCNC4	ENSMMUG00000004614	potassium voltage-gated channel subfamily C member 4	1.47631	0.00143463	0.0053856
KCNK2	ENSMMUG00000016931	potassium two pore domain channel subfamily K member 2	-0.852197	0.00035334	0.00170119
KCNN4	ENSMMUG00000021267	potassium calcium-activated channel subfamily N member 4	0.674104	0.00213872	0.00751044
KCNQ5	ENSMMUG00000015320	potassium voltage-gated channel subfamily Q member 5	-0.969469	5.49e-05	0.00037236
KCTD15	ENSMMUG00000011319	potassium channel tetramerization domain containing 15	1.21657	7.95e-06	7.54e-05
KCTD16	ENSMMUG00000029791	potassium channel tetramerization domain containing 16	0.62657	8.1e-06	7.65e-05
KCTD9	ENSMMUG00000010151	potassium channel tetramerization domain containing 9	-0.67369	4.34e-08	1.24e-06
KDM3A	ENSMMUG00000013124	lysine demethylase 3A	0.640755	2.57e-06	3.06e-05
KHDRBS3	ENSMMUG00000022248	KH RNA binding domain containing, signal transduction associated 3	0.66353	7.65e-05	0.00048715
KIAA0825	ENSMMUG00000002508	KIAA0825	1.16279	0.00203423	0.00720737
KIF11	ENSMMUG00000023266	kinesin family member 11	-1.00079	5.25e-10	5.27e-08
KIF14	ENSMMUG00000004266	kinesin family member 14	-0.968544	0.00022068	0.00116303
KIF15	ENSMMUG00000023151	kinesin family member 15	-0.835257	4.04e-07	7.09e-06
KIF18B	ENSMMUG00000013113	kinesin family member 18B	-1.38027	3.41e-07	6.21e-06
KIF1A	ENSMMUG00000021802	kinesin family member 1A	1.93996	0.00034091	0.00164994
KIF20A	ENSMMUG00000001511	kinesin family member 20A	-0.842815	3.31e-07	6.07e-06
KIF20B	ENSMMUG00000013485	kinesin family member 20B	-0.736911	1.28e-08	5.17e-07
KIF23	ENSMMUG00000014887	kinesin family member 23	-1.12168	9.41e-11	1.55e-08
KIF24	ENSMMUG00000018726	kinesin family member 24	-0.82384	0.00017721	0.0009801
KIF2C	ENSMMUG00000021929	kinesin family member 2C	-1.00289	2.57e-10	3.21e-08
KIF4A	ENSMMUG00000013940	kinesin family member 4A	-1.11713	5.6e-10	5.48e-08
KIFC1	ENSMMUG00000007477	kinesin family member C1	-0.94402	4.16e-10	4.44e-08
KITLG	ENSMMUG00000051340	KIT ligand	-0.860553	0.00054111	0.0024181
KLC4	ENSMMUG00000011668	kinesin light chain 4	0.613002	7.82e-07	1.19e-05
KLF10	ENSMMUG00000018815	Kruppel like factor 10	0.839422	6.41e-09	3.15e-07
KLF12	ENSMMUG00000019097	Kruppel like factor 12	-0.694656	6.35e-05	0.00041778
KLF2	ENSMMUG00000028855	Kruppel like factor 2	0.874834	6.95e-05	0.00044993
KLF4	ENSMMUG00000006088	Kruppel like factor 4	2.11325	9.89e-07	1.45e-05
KLHDC1	ENSMMUG00000003914	kelch domain containing 1	0.983296	0.00286465	0.00959942
KLHDC9	ENSMMUG00000002007	kelch domain containing 9	1.25505	6e-06	5.96e-05
KLHL13	ENSMMUG00000002293	kelch like family member 13	-0.845627	0.00170214	0.00618235
KLHL15	ENSMMUG00000037633	kelch like family member 15	-0.684149	0.00014682	0.00083704
KLK8	ENSMMUG00000015445	kallikrein related peptidase 8	-1.5929	9.77e-05	0.0005954
KMT2A	ENSMMUG00000005482	lysine methyltransferase 2A	-0.58325	5.67e-06	5.7e-05
KMT2D	ENSMMUG00000015718	lysine methyltransferase 2D	-0.728177	0.0029691	0.00988821
KNL1	ENSMMUG00000048910	kinetochore scaffold 1	-0.937293	3.24e-08	1e-06
KNSTRN	ENSMMUG00000058981	kinetochore localized astrin (SPAG5) binding protein	-0.922227	2.06e-08	7.21e-07
KNTC1	ENSMMUG00000007556	kinetochore associated 1	-0.994365	1.7e-08	6.3e-07
KPNA2	ENSMMUG00000016685	karyopherin subunit alpha 2	-0.864321	1.94e-10	2.69e-08
KRBA1	ENSMMUG00000017159	KRAB-A domain containing 1	0.651287	0.00286431	0.00959942
L2HGDH	ENSMMUG00000007468	L-2-hydroxyglutarate dehydrogenase	-0.689912	0.00048941	0.00221639
LAMA2	ENSMMUG00000022136	laminin subunit alpha 2	-1.14597	0.00010447	0.0006306
LAMA3	ENSMMUG00000004321	laminin subunit alpha 3	-0.970813	1.13e-07	2.62e-06
LAMA4	ENSMMUG00000013782	laminin subunit alpha 4	-0.953712	1.82e-08	6.59e-07
LAMC1	ENSMMUG00000015084	laminin subunit gamma 1	-0.750049	3.33e-11	9.24e-09
LAMTOR4	ENSMMUG00000018401	late endosomal/lysosomal adaptor, MAPK and MTOR activator 4	0.722477	5.97e-09	3.02e-07
LAMTOR5	ENSMMUG00000049848	late endosomal/lysosomal adaptor, MAPK and MTOR activator 5	0.666853	2.37e-07	4.81e-06
LAPTM5	ENSMMUG00000008744	lysosomal protein transmembrane 5	-2.71725	0.00231322	0.00801366
LARP6	ENSMMUG00000004429	La ribonucleoprotein 6, translational regulator	0.659687	1.1e-06	1.57e-05
LCLAT1	ENSMMUG00000059622	lysocardiolipin acyltransferase 1	-0.970331	0.00012056	0.00070949
LCOR	ENSMMUG00000010427	ligand dependent nuclear receptor corepressor	-0.725405	3.49e-06	3.87e-05
LDAF1	ENSMMUG00000016758	lipid droplet assembly factor 1	0.678733	1.61e-05	0.00013404
LDLR	ENSMMUG00000003611	low density lipoprotein receptor	-0.801268	6.11e-09	3.06e-07
LEF1	ENSMMUG00000023256	lymphoid enhancer binding factor 1	1.16242	2.47e-06	2.96e-05
LGALS3	ENSMMUG00000003565	galectin 3	1.08543	8.37e-11	1.49e-08
LGR5	ENSMMUG00000020942	leucine rich repeat containing G protein-coupled receptor 5	-1.09558	1.69e-05	0.0001397
LIG1	ENSMMUG00000014591	DNA ligase 1	-0.592205	4.64e-06	4.87e-05
LIG4	ENSMMUG00000008874	DNA ligase 4	-0.586027	1.08e-05	9.54e-05
LMNB1	ENSMMUG00000000823	lamin B1	-0.932746	6.82e-10	6.31e-08
LMNB2	ENSMMUG00000001192	lamin B2	-0.739113	1.07e-09	8.86e-08
LMO1	ENSMMUG00000015017	LIM domain only 1	1.32791	1.43e-05	0.00012196
LNPEP	ENSMMUG00000018542	leucyl and cystinyl aminopeptidase	-0.654095	4.97e-06	5.15e-05
LOX	ENSMMUG00000056626	lysyl oxidase	2.21323	3.37e-06	3.77e-05
LPP	ENSMMUG00000016823	LIM domain containing preferred translocation partner in lipoma	-0.720339	4.57e-08	1.29e-06
LRP1	ENSMMUG00000021782	LDL receptor related protein 1	-0.594866	3.32e-06	3.73e-05
LRP2BP	ENSMMUG00000003519	LRP2 binding protein	1.66041	0.00018081	0.00099526
LRP3	ENSMMUG00000022872	LDL receptor related protein 3	2.04651	1.74e-08	6.39e-07
LRP8	ENSMMUG00000007612	LDL receptor related protein 8	-1.00796	9.7e-08	2.29e-06
LRRC32	ENSMMUG00000022403	leucine rich repeat containing 32	1.8751	3.51e-08	1.05e-06
LRRC59	ENSMMUG00000017234	leucine rich repeat containing 59	-0.669288	1.32e-10	2.06e-08
LRRC61	ENSMMUG00000005233	leucine rich repeat containing 61	2.08885	0.00142024	0.00534458
LRRC75B	ENSMMUG00000010673	leucine rich repeat containing 75B	1.34352	0.00300908	0.00997584
LRRN1	ENSMMUG00000049373	leucine rich repeat neuronal 1	1.35705	3.97e-05	0.00028522
LRRN4	ENSMMUG00000064554	leucine rich repeat neuronal 4	-0.760433	2.03e-10	2.76e-08
LSP1	ENSMMUG00000003335	lymphocyte specific protein 1	1.98702	0.0007001	0.00298896
LTBP1	ENSMMUG00000021436	latent transforming growth factor beta binding protein 1	0.582163	0.00021863	0.00115598
LTBP4	ENSMMUG00000020798	latent transforming growth factor beta binding protein 4	0.621128	9.44e-05	0.00057937
LUM	ENSMMUG00000016995	lumican	-0.675965	5.48e-06	5.54e-05
LYPD6B	ENSMMUG00000009475	LY6/PLAUR domain containing 6B	-0.811886	0.00103446	0.00411708
LYSMD2	ENSMMUG00000017437	LysM domain containing 2	-0.859801	7.83e-05	0.00049604
MAF	ENSMMUG00000037756	MAF bZIP transcription factor	0.946367	1.46e-08	5.62e-07
MAFF	ENSMMUG00000045506	MAF bZIP transcription factor F	0.736742	2.39e-06	2.88e-05
MALT1	ENSMMUG00000014235	MALT1 paracaspase	-0.621707	1.98e-07	4.13e-06
MAMDC2	ENSMMUG00000008343	MAM domain containing 2	-0.646719	2.22e-06	2.73e-05
MAN2A1	ENSMMUG00000003316	mannosidase alpha class 2A member 1	-0.66958	5.33e-09	2.81e-07
MAOB	ENSMMUG00000019492	monoamine oxidase B	2.92714	1.03e-05	9.21e-05
MAP1A	ENSMMUG00000007255	microtubule associated protein 1A	-0.671589	0.00135271	0.00512382
MAP2K1	ENSMMUG00000016840	mitogen-activated protein kinase kinase 1	0.635522	1.26e-06	1.73e-05
MAP3K9	ENSMMUG00000005786	mitogen-activated protein kinase kinase kinase 9	-1.17628	0.00020903	0.00111475
MAPK3	ENSMMUG00000017758	mitogen-activated protein kinase 3	0.588499	1.18e-06	1.65e-05
MARCHF1	ENSMMUG00000041688	membrane associated ring-CH-type finger 1	-1.46116	0.00207135	0.00731645
MARCHF11	ENSMMUG00000007069	membrane associated ring-CH-type finger 11	-0.698592	0.00148383	0.00554027
MARCHF2	ENSMMUG00000043959	membrane associated ring-CH-type finger 2	0.716506	2.38e-08	8.05e-07
MARCHF3	ENSMMUG00000021547	membrane associated ring-CH-type finger 3	0.710124	3.22e-05	0.00023886
MARCKSL1	ENSMMUG00000009951	MARCKS like 1	0.639782	2.81e-08	9.16e-07
MASTL	ENSMMUG00000016407	microtubule associated serine/threonine kinase like	-0.776787	2.98e-06	3.42e-05
MATN2	ENSMMUG00000020072	matrilin 2	-1.13715	0.00092018	0.00372666
MBOAT1	ENSMMUG00000017425	membrane bound O-acyltransferase domain containing 1	-0.68427	1.75e-08	6.4e-07
MCCC2	ENSMMUG00000015175	methylcrotonyl-CoA carboxylase subunit 2	-0.631302	5.57e-05	0.00037665
MCM10	ENSMMUG00000005602	minichromosome maintenance 10 replication initiation factor	-1.28573	1.61e-08	6.02e-07
MCM3	ENSMMUG00000021149	minichromosome maintenance complex component 3	-0.988448	1.31e-08	5.21e-07
MCM4	ENSMMUG00000015360	minichromosome maintenance complex component 4	-0.812213	9.38e-09	4.17e-07
MCM5	ENSMMUG00000021054	minichromosome maintenance complex component 5	-0.920305	3.71e-09	2.15e-07
MCM6	ENSMMUG00000017486	minichromosome maintenance complex component 6	-0.695031	1.31e-07	2.92e-06
MCM7	ENSMMUG00000013442	minichromosome maintenance complex component 7	-0.614912	6.58e-08	1.69e-06
MDGA2	ENSMMUG00000015110	MAM domain containing glycosylphosphatidylinositol anchor 2	-0.68689	0.00099104	0.00397253
MDK	ENSMMUG00000038138	midkine	1.52539	4.95e-09	2.67e-07
MDN1	ENSMMUG00000003464	midasin AAA ATPase 1	-0.6765	1.44e-05	0.00012285
MED31	ENSMMUG00000058158	mediator complex subunit 31	0.602371	5.9e-05	0.00039364
MEDAG	ENSMMUG00000013346	mesenteric estrogen dependent adiposis	2.54648	6.31e-06	6.23e-05
MEIS3	ENSMMUG00000013009	Meis homeobox 3	0.939774	1.25e-06	1.73e-05
MELK	ENSMMUG00000003782	maternal embryonic leucine zipper kinase	-0.977034	1.39e-06	1.86e-05
Metazoa_SRP	ENSMMUG00000059393	Metazoan signal recognition particle RNA	1.18325	1.02e-07	2.37e-06
Metazoa_SRP	ENSMMUG00000060067	Metazoan signal recognition particle RNA	1.15852	1.02e-11	4.71e-09
MFAP2	ENSMMUG00000053451	microfibril associated protein 2	1.88193	5.45e-07	9.06e-06
MFAP3L	ENSMMUG00000040113	microfibril associated protein 3 like	-0.612351	0.00074319	0.00313911
MGAT5	ENSMMUG00000010563	alpha-1,6-mannosylglycoprotein 6-beta-N-acetylglucosaminyltransferase	-0.743238	1.14e-07	2.62e-06
MGST3	ENSMMUG00000015948	microsomal glutathione S-transferase 3	0.580401	3.16e-07	5.91e-06
MICAL1	ENSMMUG00000023221	microtubule associated monooxygenase, calponin and LIM domain containing 1	-0.641572	4.95e-05	0.00034153
MICAL2	ENSMMUG00000020953	microtubule associated monooxygenase, calponin and LIM domain containing 2	-0.774199	7.21e-11	1.41e-08
MID1	ENSMMUG00000020179	midline 1	-0.74171	8.85e-06	8.23e-05
MIF	ENSMMUG00000009106	solute carrier family 2 member 11	1.2164	0.00021652	0.00114764
MKI67	ENSMMUG00000044121	marker of proliferation Ki-67	-1.33498	2.87e-06	3.33e-05
MLPH	ENSMMUG00000012089	melanophilin	1.15645	1.08e-06	1.55e-05
mml-mir-675	ENSMMUG00000032643	mml-mir-675	3.22604	0.00090065	0.00367057
MMP1	ENSMMUG00000002037	matrix metallopeptidase 1	0.771118	1.2e-06	1.67e-05
MMP28	ENSMMUG00000022229	matrix metallopeptidase 28	0.700177	0.00047099	0.00215186
MMP9	ENSMMUG00000016549	matrix metallopeptidase 9	0.784885	0.00066255	0.00286389
MMS22L	ENSMMUG00000040203	MMS22 like, DNA repair protein	-0.757004	2.68e-05	0.00020536
MNS1	ENSMMUG00000019485	meiosis specific nuclear structural 1	-1.01329	0.000203	0.00108678
MORN2	ENSMMUG00000021067	MORN repeat containing 2	0.724078	0.00291747	0.00974669
MOSPD3	ENSMMUG00000002949	motile sperm domain containing 3	0.630264	8.01e-07	1.22e-05
MPI	ENSMMUG00000005227	mannose phosphate isomerase	0.596953	1.53e-05	0.0001287
MPND	ENSMMUG00000028926	MPN domain containing	0.585281	0.00019071	0.00103456
MR1	ENSMMUG00000020023	major histocompatibility complex, class I-related	1.22419	0.00170468	0.00618997
MRAP	ENSMMUG00000059677	melanocortin 2 receptor accessory protein	-1.09342	0.00025953	0.0013182
MRGBP	ENSMMUG00000046848	MRG domain binding protein	0.602967	3.39e-06	3.79e-05
MROH2A	ENSMMUG00000021219	maestro heat like repeat family member 2A	-1.16881	0.00229635	0.00797314
MRPL11	ENSMMUG00000008876	mitochondrial ribosomal protein L11	0.619122	3.36e-08	1.03e-06
MRPS26	ENSMMUG00000063622	mitochondrial ribosomal protein S26	0.6789	9.04e-08	2.17e-06
MSMO1	ENSMMUG00000056040	methylsterol monooxygenase 1	-0.761676	5.64e-10	5.48e-08
MSRB1	ENSMMUG00000007936	methionine sulfoxide reductase B1	0.605994	4.93e-06	5.12e-05
MSRB2	ENSMMUG00000010388	methionine sulfoxide reductase B2	0.812364	0.00293828	0.00980087
MT1X	ENSMMUG00000056419	metallothionein 1X	0.976865	1.46e-06	1.94e-05
MTHFD2	ENSMMUG00000009739	methylenetetrahydrofolate dehydrogenase (NADP+ dependent) 2, methenyltetrahydrofolate cyclohydrolase	0.59296	1.71e-09	1.24e-07
MX1	ENSMMUG00000015329	MX dynamin like GTPase 1	1.47679	4.64e-07	8.01e-06
MX2	ENSMMUG00000044257	MX dynamin like GTPase 2	2.39983	3.2e-08	9.92e-07
MXD3	ENSMMUG00000009047	MAX dimerization protein 3	-0.690402	0.00021868	0.00115598
MXI1	ENSMMUG00000014350	MAX interactor 1, dimerization protein	1.1582	7.67e-10	6.69e-08
MXRA8	ENSMMUG00000003582	matrix remodeling associated 8	0.673477	0.00176735	0.00637412
MYBL1	ENSMMUG00000013974	MYB proto-onco like 1	-0.800076	1.5e-06	1.97e-05
MYBL2	ENSMMUG00000018137	MYB proto-onco like 2	-0.897017	2.31e-09	1.53e-07
MYH9	ENSMMUG00000006101	myosin heavy chain 9	-0.693644	2.22e-11	6.85e-09
MYLIP	ENSMMUG00000057657	myosin regulatory light chain interacting protein	0.731134	4.68e-07	8.03e-06
MYLK	ENSMMUG00000014818	myosin light chain kinase	-0.66051	1.33e-07	2.96e-06
MYO10	ENSMMUG00000012672	myosin X	-0.796863	7.33e-10	6.47e-08
MYO1C	ENSMMUG00000002371	myosin IC	-0.617419	3.39e-10	3.93e-08
MYO5B	ENSMMUG00000003041	myosin VB	-0.775981	4.58e-09	2.52e-07
MYORG	ENSMMUG00000039762	myosis regulating glycosidase (putative)	-1.04484	1.6e-07	3.51e-06
MZT1	ENSMMUG00000060508	mitotic spindle organizing protein 1	-0.648766	2.87e-06	3.33e-05
N4BP2L1	ENSMMUG00000007198	NEDD4 binding protein 2 like 1	2.32671	1.21e-07	2.74e-06
NABP1	ENSMMUG00000009460	nucleic acid binding protein 1	-0.627947	0.0010723	0.0042424
NAMPT	ENSMMUG00000003572	nicotinamide phosphoribosyltransferase	0.639386	3.09e-07	5.84e-06
NARF	ENSMMUG00000019224	nuclear prelamin A recognition factor	0.579324	1.57e-06	2.05e-05
NAT14	ENSMMUG00000052201	N-acetyltransferase 14 (putative)	0.651177	6.28e-07	1.01e-05
NCAM2	ENSMMUG00000004300	neural cell adhesion molecule 2	-1.26882	0.00122738	0.00473572
NCAPD2	ENSMMUG00000018677	non-SMC condensin I complex subunit D2	-0.902963	4.51e-11	1.06e-08
NCAPD3	ENSMMUG00000007102	non-SMC condensin II complex subunit D3	-0.626674	3.89e-06	4.23e-05
NCAPG	ENSMMUG00000018070	non-SMC condensin I complex subunit G	-1.21203	2.18e-08	7.49e-07
NCAPG2	ENSMMUG00000013719	non-SMC condensin II complex subunit G2	-0.762583	7.09e-10	6.38e-08
NCAPH	ENSMMUG00000023269	non-SMC condensin I complex subunit H	-0.686561	1.08e-06	1.55e-05
NCF4	ENSMMUG00000008160	neutrophil cytosolic factor 4	0.841691	4.42e-06	4.69e-05
NCK1	ENSMMUG00000055871	NCK adaptor protein 1	0.737714	3.54e-07	6.4e-06
NCLN	ENSMMUG00000017036	nicalin	-0.585861	1.84e-07	3.92e-06
NDC80	ENSMMUG00000018952	NDC80 kinetochore complex component	-0.932495	5.96e-09	3.02e-07
NDRG1	ENSMMUG00000010200	N-myc downstream regulated 1	1.83111	0.00126596	0.00485355
NDUFB7	ENSMMUG00000050251	NADH:ubiquinone oxidoreductase subunit B7	0.634668	1.02e-08	4.4e-07
NEDD9	ENSMMUG00000016135	neural cell expressed, developmentally down-regulated 9	0.68608	1.15e-07	2.63e-06
NEIL2	ENSMMUG00000019209	nei like DNA glycosylase 2	0.72334	3.72e-06	4.07e-05
NEIL3	ENSMMUG00000007394	nei like DNA glycosylase 3	-1.12677	3.2e-07	5.94e-06
NEK2	ENSMMUG00000005216	NIMA related kinase 2	-0.718434	1.29e-05	0.00011155
NENF	ENSMMUG00000002142	neudesin neurotrophic factor	0.578461	0.00125746	0.00483164
NETO2	ENSMMUG00000028921	neuropilin and tolloid like 2	-1.09449	2.84e-08	9.19e-07
NEURL1B	ENSMMUG00000008848	neuralized E3 ubiquitin protein ligase 1B	-1.07043	0.0027851	0.00936989
NEURL3	ENSMMUG00000000006	neuralized E3 ubiquitin protein ligase 3	1.10897	8.31e-05	0.00052141
NEXN	ENSMMUG00000010352	nexilin F-actin binding protein	-0.589487	1.52e-05	0.00012785
NFAT5	ENSMMUG00000018255	nuclear factor of activated T cells 5	-0.670035	1.23e-05	0.00010735
NFIB	ENSMMUG00000014697	nuclear factor I B	-0.640894	4.05e-06	4.38e-05
NFIL3	ENSMMUG00000023257	nuclear factor, interleukin 3 regulated	1.03631	1.42e-08	5.51e-07
NID1	ENSMMUG00000012716	nidogen 1	-0.997541	6.52e-09	3.18e-07
NID2	ENSMMUG00000018201	nidogen 2	-1.05513	2.03e-10	2.76e-08
NIM1K	ENSMMUG00000001224	NIM1 serine/threonine protein kinase	2.44365	3.4e-06	3.79e-05
NIN	ENSMMUG00000014658	ninein	-0.744679	1.31e-08	5.21e-07
NKX1-2	ENSMMUG00000054006	NK1 homeobox 2	-1.35187	0.00075507	0.00318249
NMNAT2	ENSMMUG00000001481	nicotinamide nucleotide adenylyltransferase 2	-0.796781	1.34e-09	1.07e-07
NNMT	ENSMMUG00000007086	nicotinamide N-methyltransferase	1.65815	0.00040623	0.00190944
NOCT	ENSMMUG00000004983	nocturnin	-0.773416	2.44e-06	2.93e-05
NOG	ENSMMUG00000005798	noggin	1.21123	1.08e-05	9.55e-05
NOL3	ENSMMUG00000020268	nucleolar protein 3	0.854601	0.00258584	0.00880848
NOL6	ENSMMUG00000000389	nucleolar protein 6	-0.684583	1.19e-08	4.85e-07
NOP53	ENSMMUG00000013348	NOP53 ribosome biosis factor	0.748949	7.17e-11	1.41e-08
NOTCH1	ENSMMUG00000017022	notch receptor 1	-0.604549	3.81e-05	0.00027536
NOTCH3	ENSMMUG00000013637	notch receptor 3	0.646998	9.66e-05	0.00059021
NPAS4	ENSMMUG00000015982	neuronal PAS domain protein 4	-2.79576	0.00150592	0.0056092
NPC2	ENSMMUG00000006563	NPC intracellular cholesterol transporter 2	0.617966	3.85e-10	4.33e-08
NPHP1	ENSMMUG00000022802	nephrocystin 1	0.69072	0.00015954	0.00089813
NPNT	ENSMMUG00000023428	nephronectin	-0.870541	5.44e-08	1.47e-06
NPTX1	ENSMMUG00000001286	neuronal pentraxin 1	-0.952545	3.51e-05	0.00025725
NR2C2AP	ENSMMUG00000010723	nuclear receptor 2C2 associated protein	1.93841	0.00126584	0.00485355
NR4A1	ENSMMUG00000022922	nuclear receptor subfamily 4 group A member 1	1.14904	6.31e-06	6.23e-05
NR4A3	ENSMMUG00000011410	nuclear receptor subfamily 4 group A member 3	-1.57514	9.89e-08	2.33e-06
NREP	ENSMMUG00000002768	neuronal reration related protein	1.78559	8.46e-06	7.95e-05
NRP1	ENSMMUG00000017588	neuropilin 1	-1.28412	5.19e-06	5.31e-05
NRP2	ENSMMUG00000020052	neuropilin 2	-1.20934	2.39e-05	0.00018705
NRXN3	ENSMMUG00000013842	neurexin 3	-0.892727	0.00113184	0.00443423
NT5C	ENSMMUG00000029832	5', 3'-nucleotidase, cytosolic	1.06225	1.09e-05	9.64e-05
NTHL1	ENSMMUG00000002807	nth like DNA glycosylase 1	0.773994	4.08e-05	0.00029195
NTPCR	ENSMMUG00000063981	nucleoside-triphosphatase, cancer-related	0.7552	7.58e-08	1.88e-06
NTRK2	ENSMMUG00000023117	neurotrophic receptor tyrosine kinase 2	1.53408	4.16e-11	1.03e-08
NUDT11	ENSMMUG00000043712	nudix hydrolase 11	1.10222	0.00104256	0.00414483
NUDT18	ENSMMUG00000049401	nudix hydrolase 18	0.837835	2.35e-06	2.84e-05
NUF2	ENSMMUG00000001152	NUF2 component of NDC80 kinetochore complex	-0.636141	1.75e-06	2.26e-05
NUP153	ENSMMUG00000001993	nucleoporin 153	-0.611203	1.9e-08	6.82e-07
NUP205	ENSMMUG00000016384	nucleoporin 205	-0.680756	7.04e-07	1.1e-05
NUP210	ENSMMUG00000015979	nucleoporin 210	-1.01353	3.5e-07	6.35e-06
NUSAP1	ENSMMUG00000012681	nucleolar and spindle associated protein 1	-1.03586	7.32e-10	6.47e-08
NXPH2	ENSMMUG00000005176	neurexophilin 2	-3.07011	0.00060455	0.00266128
OAS1	ENSMMUG00000012782	2'-5'-oligoadenylate synthetase 1	2.09892	0.00022192	0.00116759
OCIAD2	ENSMMUG00000014869	OCIA domain containing 2	0.982993	0.00012876	0.00074856
OGDH	ENSMMUG00000002651	oxoglutarate dehydrogenase	-0.60206	1.75e-09	1.25e-07
OGDHL	ENSMMUG00000000275	oxoglutarate dehydrogenase L	-0.691253	3.79e-05	0.00027421
OPCML	ENSMMUG00000047242	opioid binding protein/cell adhesion molecule like	-0.745808	0.00013154	0.00076341
OPN3	ENSMMUG00000005669	opsin 3	-0.993064	5.16e-05	0.00035288
ORC1	ENSMMUG00000052294	origin recognition complex subunit 1	-0.971925	3.5e-05	0.00025624
OSMR	ENSMMUG00000001609	oncostatin M receptor	0.617163	2.49e-07	4.95e-06
OTOGL	ENSMMUG00000000121	otogelin like	-1.66198	3.59e-05	0.00026234
OTUD3	ENSMMUG00000010764	OTU deubiquitinase 3	-0.952582	6.39e-05	0.00042012
OXCT1	ENSMMUG00000011027	3-oxoacid CoA-transferase 1	-0.655733	1.15e-07	2.63e-06
P2RY6	ENSMMUG00000003138	pyrimidinergic receptor P2Y6	1.14908	0.00034195	0.00165325
P3H2	ENSMMUG00000000623	prolyl 3-hydroxylase 2	-1.08037	1.63e-11	6.09e-09
P3H3	ENSMMUG00000005189	prolyl 3-hydroxylase 3	3.8803	0.00097439	0.00391083
P4HA3	ENSMMUG00000017399	prolyl 4-hydroxylase subunit alpha 3	0.629566	5.89e-07	9.57e-06
PABIR2	ENSMMUG00000016948	PABIR family member 2	-0.665975	1.06e-05	9.42e-05
PADI2	ENSMMUG00000001616	peptidyl arginine deiminase 2	1.03989	7.51e-08	1.86e-06
PAK1	ENSMMUG00000001387	p21 (RAC1) activated kinase 1	0.869693	0.0004394	0.00203231
PALS1	ENSMMUG00000021417	protein associated with LIN7 1, MAGUK p55 family member	-0.725246	1.07e-06	1.54e-05
PAPPA	ENSMMUG00000013099	pappalysin 1	-1.14231	1.49e-08	5.69e-07
PARPBP	ENSMMUG00000005506	PARP1 binding protein	-1.05551	7.65e-06	7.3e-05
PASK	ENSMMUG00000016207	PAS domain containing serine/threonine kinase	-0.739678	1.79e-06	2.29e-05
PAXIP1	ENSMMUG00000006331	PAX interacting protein 1	-0.671836	0.00010634	0.00063863
PBK	ENSMMUG00000016019	PDZ binding kinase	-0.829239	2.22e-07	4.54e-06
PCDH20	ENSMMUG00000053482	protocadherin 20	1.58466	0.0001988	0.00106843
PCDH7	ENSMMUG00000011898	protocadherin 7	-0.787549	1.52e-08	5.76e-07
PCLAF	ENSMMUG00000029603	PCNA clamp associated factor	-0.893841	2.8e-07	5.42e-06
PCMTD1	ENSMMUG00000003347	protein-L-isoaspartate (D-aspartate) O-methyltransferase domain containing 1	0.7486	1.4e-08	5.45e-07
PCNT	ENSMMUG00000012914	pericentrin	-0.690998	5.77e-07	9.44e-06
PCSK6	ENSMMUG00000011829	proprotein convertase subtilisin/kexin type 6	2.82884	0.00010409	0.0006286
PCYT1B	ENSMMUG00000012821	phosphate cytidylyltransferase 1B, choline	1.18049	0.0008826	0.0036135
PDCD11	ENSMMUG00000007058	programmed cell death 11	-0.708392	4.22e-08	1.22e-06
PDE10A	ENSMMUG00000023614	phosphodiesterase 10A	-0.771566	3.97e-05	0.00028522
PDE1C	ENSMMUG00000001625	phosphodiesterase 1C	-1.41442	3.33e-08	1.02e-06
PDE7B	ENSMMUG00000003708	phosphodiesterase 7B	-1.42938	7.95e-08	1.94e-06
PDIA4	ENSMMUG00000042048	protein disulfide isomerase family A member 4	-0.728055	3.43e-11	9.33e-09
PDK1	ENSMMUG00000022553	pyruvate dehydrogenase kinase 1	1.17757	3.36e-06	3.77e-05
PDLIM2	ENSMMUG00000018520	PDZ and LIM domain 2	0.681242	3.97e-08	1.17e-06
PDLIM4	ENSMMUG00000009298	PDZ and LIM domain 4	0.655019	2.14e-05	0.00017054
PDZD4	ENSMMUG00000003377	PDZ domain containing 4	1.03968	0.0005505	0.0024553
PEAK1	ENSMMUG00000042378	pseudopodium enriched atypical kinase 1	-1.16995	6.15e-09	3.06e-07
PECR	ENSMMUG00000017964	peroxisomal trans-2-enoyl-CoA reductase	0.996389	1.52e-07	3.35e-06
PELI3	ENSMMUG00000003387	pellino E3 ubiquitin protein ligase family member 3	0.761612	0.001467	0.00548778
PEPD	ENSMMUG00000006128	peptidase D	0.807429	3.48e-09	2.06e-07
PF4V1	ENSMMUG00000001295	platelet factor 4 variant 1	1.09988	0.00067531	0.00290727
PFDN5	ENSMMUG00000022030	prefoldin subunit 5	1.02257	4.34e-11	1.06e-08
PFKL	ENSMMUG00000004173	phosphofructokinase, liver type	0.717593	2.47e-07	4.92e-06
PGF	ENSMMUG00000002909	placental growth factor	1.80812	0.00299854	0.00995042
PGGHG	ENSMMUG00000004625	protein-glucosylgalactosylhydroxylysine glucosidase	1.16021	6.2e-08	1.61e-06
PGM1	ENSMMUG00000020049	phosphoglucomutase 1	0.79099	2.19e-10	2.89e-08
PHF19	ENSMMUG00000010623	PHD finger protein 19	-0.679632	6.18e-08	1.61e-06
PHF7	ENSMMUG00000016984	PHD finger protein 7	0.751556	0.00034745	0.00167692
PHGDH	ENSMMUG00000023089	phosphoglycerate dehydrogenase	3.51334	0.00186084	0.0066719
PHLPP1	ENSMMUG00000005145	PH domain and leucine rich repeat protein phosphatase 1	-0.604817	1.53e-05	0.00012865
PHLPP2	ENSMMUG00000012007	PH domain and leucine rich repeat protein phosphatase 2	-0.766972	3.1e-05	0.00023124
PHYHIPL	ENSMMUG00000003705	phytanoyl-CoA 2-hydroxylase interacting protein like	-1.25886	8.6e-06	8.03e-05
PIEZO1	ENSMMUG00000007254	piezo type mechanosensitive ion channel component 1	-0.661536	4.57e-10	4.72e-08
PIEZO2	ENSMMUG00000057787	piezo type mechanosensitive ion channel component 2	-0.846547	7.42e-11	1.41e-08
PIF1	ENSMMUG00000006366	PIF1 5'-to-3' DNA helicase	-1.27617	2.35e-05	0.00018409
PIGR	ENSMMUG00000011220	polymeric immunoglobulin receptor	-1.16053	0.00022838	0.00119229
PIK3CD	ENSMMUG00000006224	phosphatidylinositol-4,5-bisphosphate 3-kinase catalytic subunit delta	-0.784056	1.7e-10	2.41e-08
PIK3IP1	ENSMMUG00000019661	phosphoinositide-3-kinase interacting protein 1	0.885148	1.38e-05	0.00011812
PIMREG	ENSMMUG00000017760	PICALM interacting mitotic regulator	-0.602215	0.00027607	0.00138796
PITRM1	ENSMMUG00000004938	pitrilysin metallopeptidase 1	-0.656237	2.87e-07	5.51e-06
PKMYT1	ENSMMUG00000004214	protein kinase, membrane associated tyrosine/threonine 1	-0.82551	2.55e-07	5.03e-06
PKN3	ENSMMUG00000010143	protein kinase N3	-0.674191	0.00286509	0.00959942
PLA2G3	ENSMMUG00000050471	phospholipase A2 group III	-1.09286	9.88e-09	4.3e-07
PLAAT3	ENSMMUG00000005775	phospholipase A and acyltransferase 3	0.864167	1.01e-08	4.36e-07
PLAU	ENSMMUG00000009906	plasminogen activator, urokinase	1.18307	3.74e-11	9.81e-09
PLAUR	ENSMMUG00000004616	plasminogen activator, urokinase receptor	0.611453	2.19e-06	2.7e-05
PLCB1	ENSMMUG00000004313	phospholipase C beta 1	-0.741202	2.22e-05	0.00017588
PLD5	ENSMMUG00000004265	phospholipase D family member 5	1.44006	1.04e-06	1.51e-05
PLEC	ENSMMUG00000000388	plectin	-0.750203	1.04e-10	1.67e-08
PLEK2	ENSMMUG00000021420	pleckstrin 2	0.717173	0.00170203	0.00618235
PLEKHA7	ENSMMUG00000017628	pleckstrin homology domain containing A7	-0.908957	0.00069123	0.00295763
PLEKHG3	ENSMMUG00000019170	pleckstrin homology and RhoGEF domain containing G3	-0.623755	3.09e-07	5.84e-06
PLEKHG6	ENSMMUG00000000375	pleckstrin homology and RhoGEF domain containing G6	-0.756102	0.00060673	0.00266751
PLEKHO1	ENSMMUG00000013681	pleckstrin homology domain containing O1	0.73117	2.63e-09	1.67e-07
PLIN2	ENSMMUG00000013997	perilipin 2	2.17304	9.62e-05	0.00058784
PLK1	ENSMMUG00000017306	polo like kinase 1	-0.971321	3.34e-10	3.93e-08
PLK4	ENSMMUG00000003320	polo like kinase 4	-0.717742	4.94e-06	5.12e-05
PLOD2	ENSMMUG00000011577	procollagen-lysine,2-oxoglutarate 5-dioxygenase 2	0.745892	0.00161742	0.00594467
PLSCR4	ENSMMUG00000007976	phospholipid scramblase 4	1.18807	9.22e-06	8.46e-05
PLTP	ENSMMUG00000009963	phospholipid transfer protein	0.981489	1.34e-11	5.45e-09
PMEL	ENSMMUG00000018816	premelanosome protein	0.848754	1.77e-06	2.27e-05
PMEPA1	ENSMMUG00000022589	prostate transmembrane protein, androgen induced 1	0.717106	8.65e-09	3.97e-07
PNMA8A	ENSMMUG00000005827	PNMA family member 8A	1.08715	1.68e-06	2.17e-05
PNOC	ENSMMUG00000007479	prepronociceptin	3.13222	2.67e-06	3.15e-05
POC1A	ENSMMUG00000012485	POC1 centriolar protein A	-0.733917	0.00018056	0.00099466
POLA1	ENSMMUG00000018433	DNA polymerase alpha 1, catalytic subunit	-0.626081	7.74e-07	1.18e-05
POLA2	ENSMMUG00000022031	DNA polymerase alpha 2, accessory subunit	-0.940618	2.27e-08	7.7e-07
POLE	ENSMMUG00000015463	DNA polymerase epsilon, catalytic subunit	-0.972732	1.53e-09	1.14e-07
POLE2	ENSMMUG00000003913	DNA polymerase epsilon 2, accessory subunit	-0.946271	9.89e-05	0.0006014
POLM	ENSMMUG00000002421	DNA polymerase mu	1.09143	1.51e-05	0.00012743
POLN	ENSMMUG00000001156	DNA polymerase nu	-0.790197	5.14e-06	5.27e-05
POLQ	ENSMMUG00000007973	DNA polymerase theta	-1.12987	4.18e-08	1.22e-06
PON3	ENSMMUG00000008013	paraoxonase 3	0.934345	9.51e-06	8.68e-05
POSTN	ENSMMUG00000012307	periostin	0.883216	1.68e-09	1.23e-07
POT1	ENSMMUG00000020587	protection of telomeres 1	0.58009	2.17e-06	2.69e-05
PPA1	ENSMMUG00000006397	inorganic pyrophosphatase 1	-0.598874	4.27e-08	1.23e-06
PPIL3	ENSMMUG00000006638	peptidylprolyl isomerase like 3	0.631295	4.33e-07	7.54e-06
PPM1K	ENSMMUG00000004561	protein phosphatase, Mg2+/Mn2+ dependent 1K	-0.915485	0.00026909	0.00136026
PPM1M	ENSMMUG00000008236	protein phosphatase, Mg2+/Mn2+ dependent 1M	0.928475	2.54e-06	3.03e-05
PPME1	ENSMMUG00000017398	protein phosphatase methylesterase 1	0.646154	5.67e-08	1.51e-06
PPP1R1A	ENSMMUG00000000113	protein phosphatase 1 regulatory inhibitor subunit 1A	2.21708	0.00029055	0.00144763
PPP1R35	ENSMMUG00000012728	protein phosphatase 1 regulatory subunit 35	0.647997	0.00015376	0.00087054
PPP1R3B	ENSMMUG00000050623	protein phosphatase 1 regulatory subunit 3B	1.05191	0.0016313	0.00598776
PPP1R3C	ENSMMUG00000000242	protein phosphatase 1 regulatory subunit 3C	2.04233	0.00022283	0.0011699
PPP1R3G	ENSMMUG00000061878	protein phosphatase 1 regulatory subunit 3G	2.50006	0.00137808	0.00521137
PPP2R1B	ENSMMUG00000014001	protein phosphatase 2 scaffold subunit Abeta	-0.69489	1.95e-06	2.45e-05
PPP4R4	ENSMMUG00000021295	protein phosphatase 4 regulatory subunit 4	-0.592452	5.05e-05	0.00034728
PRC1	ENSMMUG00000007534	protein regulator of cytokinesis 1	-0.895296	4.86e-12	3.07e-09
PRDX4	ENSMMUG00000021366	peroxiredoxin 4	0.841185	3.09e-09	1.89e-07
PRIM1	ENSMMUG00000004522	DNA primase subunit 1	-0.647442	6.43e-05	0.00042177
PRKAR1B	ENSMMUG00000053014	protein kinase cAMP-dependent type I regulatory subunit beta	0.753966	5.04e-05	0.00034708
PRKDC	ENSMMUG00000015347	protein kinase, DNA-activated, catalytic subunit	-0.787093	6.61e-07	1.04e-05
PROC	ENSMMUG00000049035	protein C, inactivator of coagulation factors Va and VIIIa	3.43364	2.1e-05	0.00016808
PROS1	ENSMMUG00000020334	protein S	1.1508	1.63e-09	1.2e-07
PRR11	ENSMMUG00000003390	proline rich 11	-1.26132	3.54e-07	6.4e-06
PRR14L	ENSMMUG00000020746	proline rich 14 like	-0.661045	4.67e-05	0.00032741
PRRC2A	ENSMMUG00000005297	proline rich coiled-coil 2A	-0.630822	1.46e-10	2.17e-08
PRRC2C	ENSMMUG00000013639	proline rich coiled-coil 2C	-0.697236	1.64e-07	3.56e-06
PRRX2	ENSMMUG00000050493	paired related homeobox 2	1.56865	3.76e-07	6.7e-06
PRTFDC1	ENSMMUG00000018728	phosphoribosyl transferase domain containing 1	1.6615	8.88e-06	8.24e-05
PRUNE2	ENSMMUG00000001043	prune homolog 2 with BCH domain	-1.08394	2.06e-08	7.21e-07
PRXL2A	ENSMMUG00000021773	peroxiredoxin like 2A	1.01935	3.33e-09	1.98e-07
PRXL2C	ENSMMUG00000008295	peroxiredoxin like 2C	0.600037	3.7e-06	4.06e-05
PSD4	ENSMMUG00000011572	pleckstrin and Sec7 domain containing 4	0.682175	0.00056972	0.00252641
PTGDS	ENSMMUG00000052688	prostaglandin D2 synthase	1.03533	1.96e-11	6.36e-09
PTGER4	ENSMMUG00000016167	prostaglandin E receptor 4	-0.770314	7.21e-07	1.12e-05
PTGES	ENSMMUG00000059501	prostaglandin E synthase	4.46714	0.00022575	0.0011834
PTGIR	ENSMMUG00000017922	prostaglandin I2 receptor	2.01622	2.26e-05	0.00017846
PTGIS	ENSMMUG00000021692	prostaglandin I2 synthase	0.878401	2.62e-10	3.24e-08
PTPN4	ENSMMUG00000005610	protein tyrosine phosphatase non-receptor type 4	-0.678346	0.00038082	0.00180591
PTPN6	ENSMMUG00000010203	protein tyrosine phosphatase non-receptor type 6	0.616326	0.00096874	0.00389266
PTPRD	ENSMMUG00000006952	protein tyrosine phosphatase receptor type D	-0.728339	1.02e-06	1.49e-05
PTPRR	ENSMMUG00000011075	protein tyrosine phosphatase receptor type R	1.07564	4.29e-08	1.23e-06
PVALB	ENSMMUG00000008778	parvalbumin	1.86839	0.00022052	0.00116259
QPCT	ENSMMUG00000016442	glutaminyl-peptide cyclotransferase	0.612392	3.32e-05	0.00024536
QSER1	ENSMMUG00000001536	glutamine and serine rich 1	-0.618992	8e-09	3.71e-07
RAB11B	ENSMMUG00000010225	RAB11B, member RAS onco family	0.62764	3.65e-08	1.08e-06
RAB2B	ENSMMUG00000014992	RAB2B, member RAS onco family	1.14701	3.12e-08	9.73e-07
RAB30	ENSMMUG00000007842	RAB30, member RAS onco family	-0.810226	0.00298547	0.0099213
RAB36	ENSMMUG00000015204	RAB36, member RAS onco family	-1.76276	0.00167127	0.00609416
RAB3B	ENSMMUG00000014035	RAB3B, member RAS onco family	-0.67248	0.00264073	0.00896234
RACGAP1	ENSMMUG00000021689	Rac GTPase activating protein 1	-0.912078	3.77e-09	2.17e-07
RAD18	ENSMMUG00000020013	RAD18 E3 ubiquitin protein ligase	-0.955366	2.64e-05	0.0002031
RAD51	ENSMMUG00000004579	RAD51 recombinase	-0.799817	4.84e-05	0.00033553
RAD51AP1	ENSMMUG00000015189	RAD51 associated protein 1	-0.984892	5.33e-07	8.89e-06
RAD54B	ENSMMUG00000005659	RAD54 homolog B	-0.793195	0.00013598	0.00078559
RAD54L	ENSMMUG00000011568	RAD54 like	-0.947684	3.5e-06	3.88e-05
RALGDS	ENSMMUG00000015274	ral guanine nucleotide dissociation stimulator	0.657104	0.00011939	0.00070353
RANBP2	ENSMMUG00000021019	RAN binding protein 2	-0.640738	2.89e-09	1.79e-07
RAP1GAP2	ENSMMUG00000022989	RAP1 GTPase activating protein 2	-1.23939	0.00108761	0.00428831
RAPH1	ENSMMUG00000000314	Ras association (RalGDS/AF-6) and pleckstrin homology domains 1	-0.672573	5.97e-08	1.57e-06
RARRES2	ENSMMUG00000005232	retinoic acid receptor responder 2	1.74582	3.2e-07	5.94e-06
RASAL1	ENSMMUG00000021793	RAS protein activator like 1	0.622989	2.22e-07	4.54e-06
RASD1	ENSMMUG00000006493	ras related dexamethasone induced 1	0.839887	6.84e-05	0.0004443
RASD2	ENSMMUG00000061659	RASD family member 2	1.142	0.00125892	0.00483589
RASSF10	ENSMMUG00000031015	Ras association domain family member 10	1.18577	2.43e-08	8.18e-07
RASSF7	ENSMMUG00000054421	Ras association domain family member 7	1.37715	1.38e-09	1.09e-07
RBKS	ENSMMUG00000014458	ribokinase	0.622166	0.00027861	0.00139821
RBP1	ENSMMUG00000000290	retinol binding protein 1	1.7535	2.67e-06	3.15e-05
RBPMS2	ENSMMUG00000013270	RNA binding protein, mRNA processing factor 2	-0.812809	4.55e-05	0.00032062
RDH10	ENSMMUG00000005143	retinol dehydrogenase 10	-0.656319	4.26e-05	0.00030297
RECQL4	ENSMMUG00000015588	RecQ like helicase 4	-0.821885	7.11e-06	6.85e-05
REL	ENSMMUG00000010834	REL proto-onco, NF-kB subunit	-0.887462	0.00055972	0.00249003
RFC3	ENSMMUG00000003371	replication factor C subunit 3	-0.676364	3.01e-05	0.00022644
RFC4	ENSMMUG00000003704	replication factor C subunit 4	-0.720358	4.18e-06	4.48e-05
RFC5	ENSMMUG00000010235	replication factor C subunit 5	-0.616291	8.83e-06	8.21e-05
RGS11	ENSMMUG00000000602	regulator of G protein signaling 11	0.776869	1.28e-05	0.00011098
RGS16	ENSMMUG00000055481	regulator of G protein signaling 16	1.20771	9.15e-10	7.79e-08
RGS2	ENSMMUG00000049590	regulator of G protein signaling 2	1.62806	2.34e-09	1.54e-07
RGS5	ENSMMUG00000005186	regulator of G protein signaling 5	0.664893	1.03e-06	1.5e-05
RGS9	ENSMMUG00000014521	regulator of G protein signaling 9	0.85644	0.00104405	0.00414719
RHPN2	ENSMMUG00000028798	rhophilin Rho GTPase binding protein 2	-0.749909	2.46e-06	2.95e-05
RILP	ENSMMUG00000002377	Rab interacting lysosomal protein	1.1207	5.87e-06	5.85e-05
RIOK3	ENSMMUG00000021478	RIO kinase 3	0.676908	1.96e-07	4.12e-06
RMI1	ENSMMUG00000018875	RecQ mediated genome instability 1	-0.656457	0.00061591	0.00269591
RNASE4	ENSMMUG00000005496	ribonuclease A family member 4	1.12176	7.3e-11	1.41e-08
RNaseP_nuc	ENSMMUG00000036452	Nuclear RNase P	1.09986	0.00254333	0.00868501
RNF128	ENSMMUG00000021412	ring finger protein 128	-0.62523	9.04e-05	0.00055813
RNF144A	ENSMMUG00000045908	ring finger protein 144A	1.44541	2.37e-10	3.04e-08
RNF145	ENSMMUG00000021699	ring finger protein 145	0.678261	3.13e-09	1.9e-07
RNF183	ENSMMUG00000005848	ring finger protein 183	2.5565	0.00025723	0.00130858
RNF212	ENSMMUG00000015507	ring finger protein 212	0.761878	8.17e-05	0.00051449
RNF43	ENSMMUG00000007004	ring finger protein 43	-0.975655	0.0014932	0.00556628
ROBO2	ENSMMUG00000012609	roundabout guidance receptor 2	-1.77199	0.00068537	0.00293874
ROR1	ENSMMUG00000004668	receptor tyrosine kinase like orphan receptor 1	-0.963044	0.00186903	0.00669645
RORC	ENSMMUG00000012138	RAR related orphan receptor C	1.39027	1.11e-06	1.58e-05
RPA2	ENSMMUG00000018172	replication protein A2	-0.664576	1.97e-07	4.12e-06
RPAIN	ENSMMUG00000010468	RPA interacting protein	0.769928	2.84e-06	3.31e-05
RPL18	ENSMMUG00000022158	ribosomal protein L18	0.692036	4.4e-10	4.59e-08
RPL35	ENSMMUG00000005260	ribosomal protein L35	0.693744	5.55e-08	1.49e-06
RPL5	ENSMMUG00000005072	ribosomal protein L5	0.91943	6.64e-11	1.41e-08
RPP40	ENSMMUG00000004966	ribonuclease P/MRP subunit p40	-0.670352	0.00139506	0.00526266
RPS14	ENSMMUG00000002848	ribosomal protein S14	0.878093	6.74e-12	3.86e-09
RPS15	ENSMMUG00000061470	ribosomal protein S15	0.598817	4.02e-08	1.18e-06
RPS18	ENSMMUG00000003867	ribosomal protein S18	0.939298	1.34e-12	1.24e-09
RPS19	ENSMMUG00000013429	ribosomal protein S19	0.765358	2.61e-11	7.69e-09
RPS20	ENSMMUG00000053276	ribosomal protein S20	0.625043	2.54e-09	1.63e-07
RPS21	ENSMMUG00000005006	ribosomal protein S21	0.735231	6.56e-06	6.42e-05
RPS23	ENSMMUG00000003578	ribosomal protein S23	0.596329	1.85e-08	6.63e-07
RPS5	ENSMMUG00000008729	ribosomal protein S5	0.656189	7.32e-10	6.47e-08
RPS9	ENSMMUG00000060498	ribosomal protein S9	0.682373	3.4e-10	3.93e-08
RPTOR	ENSMMUG00000006761	regulatory associated protein of MTOR complex 1	-0.71875	6.02e-09	3.04e-07
RRAD	ENSMMUG00000049583	RRAD, Ras related glycolysis inhibitor and calcium channel regulator	0.90406	5.65e-05	0.00038136
RRM1	ENSMMUG00000003962	ribonucleotide reductase catalytic subunit M1	-0.666766	5.58e-10	5.48e-08
RRM2	ENSMMUG00000002057	ribonucleotide reductase regulatory subunit M2	-0.911168	8.07e-11	1.46e-08
RSPH3	ENSMMUG00000020011	radial spoke head 3	0.666358	1.27e-05	0.00011027
RSPO1	ENSMMUG00000008420	R-spondin 1	1.67209	0.00264647	0.00897098
RTL5	ENSMMUG00000059483	retrotransposon Gag like 5	-0.805611	4.98e-08	1.39e-06
RTN4RL2	ENSMMUG00000010982	reticulon 4 receptor like 2	2.96683	0.00063736	0.00277142
S100A1	ENSMMUG00000008145	S100 calcium binding protein A1	0.760182	1.71e-09	1.24e-07
SAMD12	ENSMMUG00000004846	sterile alpha motif domain containing 12	-0.602591	0.00257509	0.00877834
SAMD13	ENSMMUG00000000402	sterile alpha motif domain containing 13	1.41392	0.0012934	0.00493693
SAMD14	ENSMMUG00000014687	sterile alpha motif domain containing 14	1.48932	4.41e-06	4.69e-05
SAMD4A	ENSMMUG00000010315	sterile alpha motif domain containing 4A	-0.637747	1.18e-06	1.65e-05
SAMD9	ENSMMUG00000000170	sterile alpha motif domain containing 9	-0.581133	0.00090077	0.00367057
SAMD9L	ENSMMUG00000020803	sterile alpha motif domain containing 9 like	-1.23553	2.75e-05	0.0002097
SAP130	ENSMMUG00000021287	Sin3A associated protein 130	-0.701861	6.18e-05	0.00040916
SAP30	ENSMMUG00000002401	Sin3A associated protein 30	0.97539	1.57e-05	0.00013158
SASS6	ENSMMUG00000004240	SAS-6 centriolar assembly protein	-1.06386	4.67e-06	4.89e-05
SAT2	ENSMMUG00000013511	spermidine/spermine N1-acetyltransferase family member 2	0.592275	3.56e-07	6.42e-06
SCAND1	ENSMMUG00000009306	SCAN domain containing 1	0.63597	7.5e-08	1.86e-06
SCARA3	ENSMMUG00000021517	scavenger receptor class A member 3	0.804624	2.83e-08	9.19e-07
SCARB2	ENSMMUG00000020913	scavenger receptor class B member 2	0.711226	3.67e-10	4.17e-08
SCML1	ENSMMUG00000012899	Scm polycomb group protein like 1	-0.939874	0.00019434	0.00105052
SEC14L2	ENSMMUG00000013404	SEC14 like lipid binding 2	0.653273	1.76e-07	3.77e-06
SEL1L3	ENSMMUG00000020349	SEL1L family member 3	-0.612856	1.65e-06	2.15e-05
SELENOM	ENSMMUG00000037662	selenoprotein M	0.587358	1.28e-08	5.16e-07
SEMA3A	ENSMMUG00000007555	semaphorin 3A	-0.655835	8.53e-05	0.00053245
SEMA3B	ENSMMUG00000020117	semaphorin 3B	0.807084	2.52e-05	0.00019475
SEMA3D	ENSMMUG00000021730	semaphorin 3D	-0.984137	1.59e-05	0.00013248
SEMA3E	ENSMMUG00000001979	semaphorin 3E	-0.719798	1.38e-05	0.00011835
SEMA4B	ENSMMUG00000023816	semaphorin 4B	0.815525	4.9e-08	1.37e-06
SEMA5A	ENSMMUG00000020160	semaphorin 5A	-1.19577	4.69e-09	2.57e-07
SEMA5B	ENSMMUG00000010034	semaphorin 5B	0.712105	0.00067759	0.00291346
SERP2	ENSMMUG00000044916	stress associated endoplasmic reticulum protein family member 2	1.06457	0.00026067	0.00132348
SERPINA1	ENSMMUG00000020426	serpin family A member 1	4.06238	0.00046985	0.00214736
SERPING1	ENSMMUG00000012618	serpin family G member 1	2.00837	2.76e-07	5.38e-06
SERTAD1	ENSMMUG00000016027	SERTA domain containing 1	0.596418	8.48e-07	1.28e-05
SETD1B	ENSMMUG00000012842	SET domain containing 1B, histone lysine methyltransferase	-0.640321	1.71e-07	3.68e-06
SFMBT1	ENSMMUG00000014527	Scm like with four mbt domains 1	-0.644091	0.00029143	0.00145097
SFRP5	ENSMMUG00000064002	secreted frizzled related protein 5	2.18628	1.96e-08	6.98e-07
SFXN3	ENSMMUG00000022620	sideroflexin 3	0.612069	0.00071422	0.00303709
SGCE	ENSMMUG00000016394	sarcoglycan epsilon	0.683458	5.25e-05	0.00035792
SGO1	ENSMMUG00000020341	shugoshin 1	-0.74815	0.00089016	0.00363647
SGO2	ENSMMUG00000052913	shugoshin 2	-1.2009	2e-07	4.17e-06
SH2B2	ENSMMUG00000010329	SH2B adaptor protein 2	1.11447	0.00163048	0.00598635
SH3GL3	ENSMMUG00000013669	SH3 domain containing GRB2 like 3, endophilin A3	0.609446	0.00090592	0.0036829
SHCBP1	ENSMMUG00000012376	SHC binding and spindle associated 1	-1.05501	6.12e-09	3.06e-07
SHF	ENSMMUG00000008757	Src homology 2 domain containing F	1.29793	0.00016878	0.00094211
SHMT1	ENSMMUG00000013535	serine hydroxymethyltransferase 1	-0.683736	0.00011543	0.00068276
SHROOM1	ENSMMUG00000010312	shroom family member 1	0.876665	0.00018873	0.00102668
SHROOM2	ENSMMUG00000006193	shroom family member 2	-0.661424	0.00035863	0.00172071
SHROOM3	ENSMMUG00000020919	shroom family member 3	-0.955959	7.84e-10	6.75e-08
SIAE	ENSMMUG00000008476	sialic acid acetylesterase	1.06696	9.47e-05	0.00058127
SIPA1L2	ENSMMUG00000012068	signal induced proliferation associated 1 like 2	-0.606641	0.0029138	0.0097391
SIX1	ENSMMUG00000058852	SIX homeobox 1	0.777336	0.00039807	0.00187621
SKA1	ENSMMUG00000000719	spindle and kinetochore associated complex subunit 1	-0.867296	0.00030291	0.00149904
SKA3	ENSMMUG00000016560	spindle and kinetochore associated complex subunit 3	-1.06851	1.86e-06	2.35e-05
SLAMF7	ENSMMUG00000017327	SLAM family member 7	-1.33406	0.00191873	0.00684886
SLC12A2	ENSMMUG00000011214	solute carrier family 12 member 2	-0.6562	1.03e-08	4.4e-07
SLC16A11	ENSMMUG00000021176	solute carrier family 16 member 11	1.67724	0.00190084	0.00679025
SLC1A1	ENSMMUG00000000135	solute carrier family 1 member 1	-0.578194	1.23e-08	5.02e-07
SLC22A17	ENSMMUG00000014748	solute carrier family 22 member 17	0.669786	9.34e-06	8.55e-05
SLC24A3	ENSMMUG00000002321	solute carrier family 24 member 3	-1.4254	1.35e-08	5.31e-07
SLC25A22	ENSMMUG00000007513	solute carrier family 25 member 22	-0.653269	8.52e-06	7.99e-05
SLC25A30	ENSMMUG00000037790	solute carrier family 25 member 30	-0.869261	6.51e-07	1.03e-05
SLC26A11	ENSMMUG00000002850	solute carrier family 26 member 11	0.722209	1.88e-05	0.00015285
SLC2A3	ENSMMUG00000046124	solute carrier family 2 member 3	1.21657	0.00134447	0.00510098
SLC2A5	ENSMMUG00000016307	solute carrier family 2 member 5	1.95656	8.6e-06	8.03e-05
SLC2A6	ENSMMUG00000010981	solute carrier family 2 member 6	-0.879544	0.00081755	0.0033902
SLC30A2	ENSMMUG00000012328	solute carrier family 30 member 2	-1.67384	1.15e-08	4.73e-07
SLC31A2	ENSMMUG00000000172	solute carrier family 31 member 2	0.695907	0.0014864	0.00554542
SLC35F1	ENSMMUG00000022354	solute carrier family 35 member F1	0.829801	0.00032368	0.00158091
SLC38A5	ENSMMUG00000016975	solute carrier family 38 member 5	1.69739	5.01e-05	0.0003454
SLC43A2	ENSMMUG00000017561	solute carrier family 43 member 2	0.805259	3.61e-08	1.07e-06
SLC6A3	ENSMMUG00000005198	solute carrier family 6 member 3	-0.872451	1.54e-05	0.00012908
SLC6A9	ENSMMUG00000015158	solute carrier family 6 member 9	0.591076	2.28e-06	2.79e-05
SLC7A6	ENSMMUG00000037975	solute carrier family 7 member 6	-0.784348	4.12e-07	7.21e-06
SLC7A6OS	ENSMMUG00000061757	solute carrier family 7 member 6 opposite strand	0.712404	3.01e-05	0.00022644
SLC7A8	ENSMMUG00000019653	solute carrier family 7 member 8	-0.794659	0.00159833	0.00589169
SLC8A1	ENSMMUG00000015508	solute carrier family 8 member A1	-0.718466	9.64e-07	1.42e-05
SLF1	ENSMMUG00000001392	SMC5-SMC6 complex localization factor 1	-0.753943	0.00045838	0.00210174
SLIT3	ENSMMUG00000017087	slit guidance ligand 3	-0.859111	3.29e-09	1.98e-07
SLX4	ENSMMUG00000007574	SLX4 structure-specific endonuclease subunit	-0.984319	0.0001527	0.00086593
SMC1A	ENSMMUG00000009293	structural maintenance of chromosomes 1A	-0.586446	1.19e-08	4.85e-07
SMC2	ENSMMUG00000020463	structural maintenance of chromosomes 2	-0.910356	6.07e-10	5.84e-08
SMDT1	ENSMMUG00000013061	single-pass membrane protein with aspartate rich tail 1	0.704733	6.62e-09	3.2e-07
SMO	ENSMMUG00000012110	smoothened, frizzled class receptor	1.95091	0.00019856	0.00106838
SMOX	ENSMMUG00000020912	spermine oxidase	0.949421	8.45e-06	7.94e-05
SNAI1	ENSMMUG00000063295	snail family transcriptional repressor 1	1.32639	0.00035564	0.00171049
SNAP47	ENSMMUG00000001869	synaptosome associated protein 47	0.610935	2.65e-05	0.00020361
SNAPC1	ENSMMUG00000017303	small nuclear RNA activating complex polypeptide 1	0.579185	4.91e-06	5.11e-05
SNAPIN	ENSMMUG00000053224	SNAP associated protein	0.600866	2.64e-07	5.17e-06
SNED1	ENSMMUG00000004968	sushi, nidogen and EGF like domains 1	0.758327	0.00026747	0.00135308
SNORA70	ENSMMUG00000024570	Small nucleolar RNA SNORA70	-2.76882	0.00241955	0.00832174
SNORD52	ENSMMUG00000024056	small nucleolar RNA, C/D box 52	-2.26123	0.00243615	0.0083726
SNTB1	ENSMMUG00000002607	syntrophin beta 1	0.848807	0.00252402	0.00863394
SNX21	ENSMMUG00000023515	sorting nexin family member 21	0.64728	2.84e-05	0.00021616
SNX27	ENSMMUG00000016920	sorting nexin 27	-0.652359	0.00113672	0.00444906
SOCS3	ENSMMUG00000058428	suppressor of cytokine signaling 3	1.60304	1.31e-07	2.92e-06
SOD3	ENSMMUG00000002612	superoxide dismutase 3	-0.882746	0.00014155	0.00081299
SOGA1	ENSMMUG00000005579	suppressor of glucose, autophagy associated 1	-0.942975	8.15e-08	1.98e-06
SON	ENSMMUG00000005511	SON DNA and RNA binding protein	-0.636985	4.35e-09	2.4e-07
SORBS2	ENSMMUG00000015733	sorbin and SH3 domain containing 2	-0.724127	2.01e-08	7.08e-07
SORCS1	ENSMMUG00000000433	sortilin related VPS10 domain containing receptor 1	1.19395	0.00284146	0.00953407
SORD	ENSMMUG00000015971	sorbitol dehydrogenase	1.2247	2.98e-06	3.42e-05
SOX13	ENSMMUG00000008460	SRY-box transcription factor 13	-0.646505	0.00014703	0.00083758
SPAG5	ENSMMUG00000006018	sperm associated antigen 5	-0.781977	2.26e-09	1.51e-07
SPC24	ENSMMUG00000003612	SPC24 component of NDC80 kinetochore complex	-0.740264	7.12e-05	0.0004597
SPC25	ENSMMUG00000053972	SPC25 component of NDC80 kinetochore complex	-0.888251	1.53e-07	3.36e-06
SPDL1	ENSMMUG00000009365	spindle apparatus coiled-coil protein 1	-0.594713	4.15e-06	4.46e-05
SPHKAP	ENSMMUG00000013254	SPHK1 interactor, AKAP domain containing	1.18192	0.00019409	0.00105052
SPINT1	ENSMMUG00000063461	serine peptidase inhibitor, Kunitz type 1	0.735565	2.57e-08	8.56e-07
SPNS2	ENSMMUG00000022858	sphingolipid transporter 2	-1.03892	2.11e-05	0.00016854
SPOCK3	ENSMMUG00000006851	SPARC (osteonectin), cwcv and kazal like domains proteoglycan 3	1.12963	2.4e-10	3.05e-08
SPON2	ENSMMUG00000020856	spondin 2	1.00705	1.39e-06	1.86e-05
SPP1	ENSMMUG00000008793	secreted phosphoprotein 1	0.780683	1.74e-06	2.25e-05
SPRY1	ENSMMUG00000001848	sprouty RTK signaling antagonist 1	0.959363	3.86e-07	6.84e-06
SPTAN1	ENSMMUG00000009327	spectrin alpha, non-erythrocytic 1	-0.628409	3.44e-08	1.04e-06
SQLE	ENSMMUG00000003535	squalene epoxidase	-1.51571	1.38e-10	2.1e-08
SQOR	ENSMMUG00000015749	sulfide quinone oxidoreductase	0.88723	1.25e-10	1.97e-08
SREBF2	ENSMMUG00000003357	sterol regulatory element binding transcription factor 2	-0.578988	3.46e-09	2.05e-07
SRGAP3	ENSMMUG00000020014	SLIT-ROBO Rho GTPase activating protein 3	-0.855879	6.58e-07	1.04e-05
SRMS	ENSMMUG00000050161	src-related kinase lacking C-terminal regulatory tyrosine and N-terminal myristylation sites	1.83021	0.0028963	0.00969463
SRPX	ENSMMUG00000013135	sushi repeat containing protein X-linked	1.92025	0.00176632	0.00637206
SSC5D	ENSMMUG00000005014	scavenger receptor cysteine rich family member with 5 domains	0.838644	0.00264953	0.00897694
SSH2	ENSMMUG00000014413	slingshot protein phosphatase 2	-0.764971	2.33e-07	4.74e-06
SST	ENSMMUG00000000850	somatostatin	-2.8537	4.27e-08	1.23e-06
ST6GALNAC6	ENSMMUG00000018686	ST6 N-acetylgalactosaminide alpha-2,6-sialyltransferase 6	0.763644	1.24e-08	5.02e-07
ST8SIA1	ENSMMUG00000003685	ST8 alpha-N-acetyl-neuraminide alpha-2,8-sialyltransferase 1	0.710788	0.00232168	0.00803693
STARD8	ENSMMUG00000015291	StAR related lipid transfer domain containing 8	-1.05285	6.87e-05	0.00044579
STAT1	ENSMMUG00000005613	signal transducer and activator of transcription 1	-1.02302	8.76e-12	4.5e-09
STAT4	ENSMMUG00000005617	signal transducer and activator of transcription 4	-1.30102	0.00086891	0.00356258
STC2	ENSMMUG00000014782	stanniocalcin 2	2.91732	0.00292007	0.009753
STIL	ENSMMUG00000020389	STIL centriolar assembly protein	-1.30087	9.05e-09	4.1e-07
STK16	ENSMMUG00000019626	serine/threonine kinase 16	0.62004	1.1e-06	1.57e-05
STX1A	ENSMMUG00000014555	syntaxin 1A	0.734854	1.38e-06	1.85e-05
STXBP5L	ENSMMUG00000011161	syntaxin binding protein 5L	-1.01943	7.69e-09	3.61e-07
SUMF2	ENSMMUG00000015275	sulfatase modifying factor 2	0.646585	8.9e-06	8.25e-05
SVBP	ENSMMUG00000059313	small vasohibin binding protein	1.01649	7.65e-08	1.88e-06
SVIL	ENSMMUG00000001374	supervillin	0.810098	6.87e-07	1.07e-05
SWT1	ENSMMUG00000013882	SWT1 RNA endoribonuclease homolog	0.828947	0.00027087	0.00136774
SYNDIG1	ENSMMUG00000015852	synapse differentiation inducing 1	2.96811	2.67e-06	3.15e-05
SYNGR1	ENSMMUG00000012101	synaptogyrin 1	1.49639	0.00056364	0.00250265
SYNJ1	ENSMMUG00000004624	synaptojanin 1	-0.608205	8.73e-05	0.00054268
SYT1	ENSMMUG00000005530	synaptotagmin 1	-0.892151	2.52e-07	4.99e-06
SYT10	ENSMMUG00000010712	synaptotagmin 10	-0.764384	7.49e-07	1.15e-05
TACC3	ENSMMUG00000011191	transforming acidic coiled-coil containing protein 3	-0.998547	7.38e-11	1.41e-08
TAGAP	ENSMMUG00000011994	T cell activation RhoGTPase activating protein	-1.29743	0.00066707	0.00287893
TAMALIN	ENSMMUG00000006199	trafficking regulator and scaffold protein tamalin	2.34616	9.62e-05	0.0005881
TANC1	ENSMMUG00000006180	tetratricopeptide repeat, ankyrin repeat and coiled-coil containing 1	-0.698521	2.18e-09	1.47e-07
TASOR2	ENSMMUG00000013180	transcription activation suppressor family member 2	-0.653221	7.69e-09	3.61e-07
TBC1D4	ENSMMUG00000021197	TBC1 domain family member 4	-0.584032	0.00021988	0.00116083
TBCC	ENSMMUG00000001305	tubulin folding cofactor C	0.640617	2.37e-06	2.86e-05
TBL1Y	ENSMMUG00000046495	transducin beta like 1 Y-linked	1.99223	0.00061803	0.00270346
TCAF2C	ENSMMUG00000013955	TRPM8 channel associated factor 2C	0.800065	0.0013453	0.00510132
TCEA2	ENSMMUG00000018878	transcription elongation factor A2	1.11829	1.36e-08	5.34e-07
TCEAL3	ENSMMUG00000003501	transcription elongation factor A like 3	2.59419	9.9e-05	0.00060152
TCEAL8	ENSMMUG00000052429	transcription elongation factor A like 8	0.85901	2.19e-08	7.53e-07
TCF19	ENSMMUG00000015682	transcription factor 19	-0.926459	1.02e-05	9.21e-05
TCP11L1	ENSMMUG00000002539	t-complex 11 like 1	-0.772131	4e-06	4.33e-05
TCP11L2	ENSMMUG00000003711	t-complex 11 like 2	0.593407	2.44e-05	0.00018983
TDRD12	ENSMMUG00000015608	tudor domain containing 12	0.788478	0.00299459	0.0099397
TEAD2	ENSMMUG00000014791	TEA domain transcription factor 2	0.599961	4.31e-06	4.6e-05
TEDC2	ENSMMUG00000000002	tubulin epsilon and delta complex 2	-0.81945	0.0002153	0.00114292
TENM3	ENSMMUG00000007240	teneurin transmembrane protein 3	-0.873294	2.06e-08	7.21e-07
TENM4	ENSMMUG00000042218	teneurin transmembrane protein 4	-0.619026	2.24e-05	0.00017777
TFAP4	ENSMMUG00000044729	transcription factor AP-4	0.737747	4.03e-05	0.00028886
TFPI2	ENSMMUG00000020581	tissue factor pathway inhibitor 2	-1.02972	9.18e-06	8.44e-05
TGFA	ENSMMUG00000010591	transforming growth factor alpha	-0.727936	0.0001141	0.00067695
TGFBI	ENSMMUG00000000332	transforming growth factor beta induced	1.64007	0.0005089	0.00229186
TGIF1	ENSMMUG00000005086	TGFB induced factor homeobox 1	0.58538	2.96e-08	9.39e-07
THAP11	ENSMMUG00000013240	THAP domain containing 11	0.649904	3.31e-07	6.07e-06
THBD	ENSMMUG00000016814	thrombomodulin	1.32546	0.00126066	0.00483991
THBS2	ENSMMUG00000051514	thrombospondin 2	0.581693	5.1e-05	0.00034959
THOC6	ENSMMUG00000007666	THO complex 6	1.16952	9.89e-08	2.33e-06
THRA	ENSMMUG00000002931	thyroid hormone receptor alpha	0.67149	0.00012337	0.00072231
THYN1	ENSMMUG00000007103	thymocyte nuclear protein 1	0.600434	5.28e-06	5.38e-05
TIAM2	ENSMMUG00000011169	TIAM Rac1 associated GEF 2	-0.983852	8.84e-05	0.00054837
TICRR	ENSMMUG00000001254	TOPBP1 interacting checkpoint and replication regulator	-1.09145	1.43e-07	3.17e-06
TIMELESS	ENSMMUG00000021878	timeless circadian regulator	-0.631145	6.21e-05	0.00041041
TIMM8B	ENSMMUG00000043558	translocase of inner mitochondrial membrane 8 homolog B	0.605133	0.00018893	0.00102729
TIMP2	ENSMMUG00000005355	TIMP metallopeptidase inhibitor 2	0.629647	3.45e-05	0.00025344
TIMP3	ENSMMUG00000062825	TIMP metallopeptidase inhibitor 3	0.994032	6.25e-05	0.0004127
TK1	ENSMMUG00000021867	thymidine kinase 1	-0.825371	1.06e-05	9.44e-05
TLL1	ENSMMUG00000015799	tolloid like 1	-0.879394	3.2e-07	5.94e-06
TLN1	ENSMMUG00000031856	talin 1	-0.603574	1.68e-10	2.4e-08
TLR3	ENSMMUG00000021762	toll like receptor 3	-0.858951	0.00083382	0.00344841
TM7SF2	ENSMMUG00000018773	transmembrane 7 superfamily member 2	1.01116	3.21e-06	3.64e-05
TMED5	ENSMMUG00000045421	transmembrane p24 trafficking protein 5	-0.591543	1.15e-07	2.63e-06
TMEM107	ENSMMUG00000055944	transmembrane protein 107	0.664382	4.95e-05	0.00034179
TMEM144	ENSMMUG00000004448	transmembrane protein 144	0.700282	0.00111868	0.00439332
TMEM160	ENSMMUG00000057454	transmembrane protein 160	0.70631	2.05e-05	0.00016458
TMEM171	ENSMMUG00000015433	transmembrane protein 171	-1.253	0.00155875	0.00577259
TMEM184A	ENSMMUG00000013080	transmembrane protein 184A	-0.665019	0.00167215	0.00609437
TMEM229A	ENSMMUG00000049185	transmembrane protein 229A	-1.46894	7.44e-08	1.85e-06
TMEM234	ENSMMUG00000008453	transmembrane protein 234	0.617035	0.00024616	0.00126934
TMEM258	ENSMMUG00000006656	transmembrane protein 258	0.747937	7.25e-08	1.82e-06
TMEM45A	ENSMMUG00000002861	transmembrane protein 45A	0.972304	0.00044419	0.00205172
TMEM59	ENSMMUG00000007183	transmembrane protein 59	0.602292	6.6e-10	6.22e-08
TMEM86A	ENSMMUG00000041731	transmembrane protein 86A	0.917329	7.3e-05	0.00046832
TMEM9	ENSMMUG00000013500	transmembrane protein 9	0.583792	2.73e-07	5.33e-06
TMPO	ENSMMUG00000023719	thymopoietin	-0.613551	5.76e-08	1.52e-06
TMPRSS9	ENSMMUG00000001190	transmembrane serine protease 9	0.62429	6.95e-06	6.72e-05
TNC	ENSMMUG00000003356	tenascin C	-1.76991	1.43e-11	5.5e-09
TNF	ENSMMUG00000045654	tumor necrosis factor	-1.45333	4.44e-06	4.7e-05
TNFRSF11B	ENSMMUG00000016485	TNF receptor superfamily member 11b	-2.05619	4.01e-12	2.65e-09
TNFRSF14	ENSMMUG00000016329	TNF receptor superfamily member 14	1.12689	0.00011158	0.0006648
TNFRSF6B	ENSMMUG00000045470	TNF receptor superfamily member 6b	0.603465	1.1e-05	9.75e-05
TNFSF12	ENSMMUG00000006327	TNF superfamily member 12	0.990092	8.43e-06	7.93e-05
TNIP3	ENSMMUG00000004415	TNFAIP3 interacting protein 3	-0.614107	0.00018013	0.00099345
TNNT1	ENSMMUG00000006169	troponin T1, slow skeletal type	1.13927	8.1e-11	1.46e-08
	ENSMMUG00000021345	trinucleotide repeat containing adaptor 6B	-0.580643	2.84e-06	3.31e-05
TNRC6B
TOP2A	ENSMMUG00000008941	DNA topoisomerase II alpha	-1.17887	6.96e-12	3.86e-09
TOR1AIP2	ENSMMUG00000031279	torsin 1A interacting protein 2	-0.581526	0.00015355	0.0008697
TPGS1	ENSMMUG00000008590	tubulin polyglutamylase complex subunit 1	0.651804	3.65e-06	4.01e-05
TPI1	ENSMMUG00000052852	triosephosphate isomerase 1	1.13125	0.00063278	0.00275755
TPMT	ENSMMUG00000016627	thiopurine S-methyltransferase	-0.725614	5.14e-05	0.00035161
TPST1	ENSMMUG00000001744	tyrosylprotein sulfotransferase 1	0.633031	4.6e-05	0.00032305
TPT1	ENSMMUG00000022979	tumor protein, translationally-controlled 1	0.73457	9.62e-12	4.71e-09
TPX2	ENSMMUG00000000966	TPX2 microtubule nucleation factor	-0.97441	1.06e-10	1.68e-08
TRABD2B	ENSMMUG00000032139	TraB domain containing 2B	0.717447	0.00196084	0.00697617
TRADD	ENSMMUG00000060314	TNFRSF1A associated via death domain	0.859866	3.34e-08	1.03e-06
TRAF1	ENSMMUG00000041498	TNF receptor associated factor 1	-0.636754	6.18e-05	0.00040913
TRAF5	ENSMMUG00000031427	TNF receptor associated factor 5	0.591632	8.04e-06	7.6e-05
TRAM2	ENSMMUG00000013718	translocation associated membrane protein 2	-0.59436	4.6e-10	4.72e-08
TRAPPC5	ENSMMUG00000040778	trafficking protein particle complex subunit 5	0.842823	6.58e-09	3.2e-07
TRIB3	ENSMMUG00000012600	tribbles pseudokinase 3	1.03743	6.02e-11	1.3e-08
TRIL	ENSMMUG00000020183	TLR4 interactor with leucine rich repeats	1.10829	0.00034576	0.00166934
TRIM16	ENSMMUG00000054196	tripartite motif containing 16	-0.792545	5.24e-07	8.81e-06
TRIM67	ENSMMUG00000017449	tripartite motif containing 67	-0.62323	0.00129657	0.00494495
TRIP13	ENSMMUG00000014740	thyroid hormone receptor interactor 13	-0.688149	1.68e-07	3.62e-06
TRMT112	ENSMMUG00000019647	tRNA methyltransferase activator subunit 11-2	0.684023	8.36e-08	2.02e-06
TRO	ENSMMUG00000008422	trophinin	1.54645	1.23e-06	1.7e-05
TROAP	ENSMMUG00000007544	trophinin associated protein	-1.0763	1.18e-05	0.00010375
TRPC3	ENSMMUG00000009820	transient receptor potential cation channel subfamily C member 3	-1.25434	0.00055049	0.0024553
TRPM6	ENSMMUG00000013102	transient receptor potential cation channel subfamily M member 6	1.00374	0.00028687	0.0014324
TRPV2	ENSMMUG00000015614	transient receptor potential cation channel subfamily V member 2	0.677817	4.91e-06	5.11e-05
TRPV4	ENSMMUG00000003942	transient receptor potential cation channel subfamily V member 4	-0.648115	0.00032486	0.00158465
TRRAP	ENSMMUG00000023318	transformation/transcription domain associated protein	-0.604356	0.00047655	0.00217178
TRUB2	ENSMMUG00000014146	TruB pseudouridine synthase family member 2	0.638082	5.24e-06	5.35e-05
TSC22D3	ENSMMUG00000057348	TSC22 domain family member 3	0.728728	4.89e-07	8.31e-06
TSPAN12	ENSMMUG00000023310	tetraspanin 12	0.645653	1.07e-05	9.47e-05
TSPAN13	ENSMMUG00000017049	tetraspanin 13	-0.749175	0.00127731	0.00488759
TSPAN2	ENSMMUG00000017421	tetraspanin 2	1.26338	8.01e-06	7.59e-05
TST	ENSMMUG00000012349	thiosulfate sulfurtransferase	1.00973	3.75e-09	2.16e-07
TTC30B	ENSMMUG00000043597	tetratricopeptide repeat domain 30B	0.79041	0.00084275	0.00347395
TTC5	ENSMMUG00000016250	tetratricopeptide repeat domain 5	0.827127	7.44e-08	1.85e-06
TTF2	ENSMMUG00000016905	transcription termination factor 2	-0.950876	3.91e-07	6.9e-06
TTK	ENSMMUG00000020207	TTK protein kinase	-0.837927	1.44e-05	0.00012283
TTLL1	ENSMMUG00000008728	TTL family tubulin polyglutamylase complex subunit L1	0.625636	4.36e-05	0.00030902
TTLL7	ENSMMUG00000016591	tubulin tyrosine ligase like 7	-0.841415	1.61e-05	0.00013407
TXNIP	ENSMMUG00000007338	thioredoxin interacting protein	1.13749	0.00028613	0.00143001
TYRP1	ENSMMUG00000062815	tyrosinase related protein 1	1.68191	0.00070061	0.00299022
UAP1L1	ENSMMUG00000047506	UDP-N-acetylglucosamine pyrophosphorylase 1 like 1	1.08672	7.58e-09	3.6e-07
UBASH3B	ENSMMUG00000002919	ubiquitin associated and SH3 domain containing B	-0.961637	1.97e-09	1.36e-07
UBE2T	ENSMMUG00000013795	ubiquitin conjugating enzyme E2 T	-0.94421	5.18e-06	5.31e-05
UBL5	ENSMMUG00000007877	ubiquitin like 5	0.584775	7.13e-08	1.8e-06
UBXN1	ENSMMUG00000005761	UBX domain protein 1	0.692193	5.65e-10	5.48e-08
UCP2	ENSMMUG00000002605	uncoupling protein 2	-1.45955	0.00114021	0.00445894
UGDH	ENSMMUG00000001892	UDP-glucose 6-dehydrogenase	-0.813236	7.13e-07	1.11e-05
UGGT1	ENSMMUG00000023321	UDP-glucose glycoprotein glucosyltransferase 1	-0.916841	7.14e-08	1.8e-06
UHRF1	ENSMMUG00000012705	ubiquitin like with PHD and ring finger domains 1	-0.986746	5.51e-08	1.48e-06
UNC119	ENSMMUG00000012239	unc-119 lipid binding chaperone	1.04443	9.68e-11	1.58e-08
UPK1B	ENSMMUG00000057343	uroplakin 1B	-1.23534	9.32e-09	4.16e-07
UPK3B	ENSMMUG00000047349	uroplakin 3B	0.679786	2.35e-05	0.00018409
UPP1	ENSMMUG00000007037	uridine phosphorylase 1	0.965671	2.69e-06	3.17e-05
URB1	ENSMMUG00000010295	URB1 ribosome biosis homolog	-0.766266	1.17e-06	1.65e-05
USP2	ENSMMUG00000008921	ubiquitin specific peptidase 2	-1.29765	1.6e-05	0.00013371
UTP20	ENSMMUG00000012891	UTP20 small subunit processome component	-0.704302	2.21e-06	2.72e-05
UTRN	ENSMMUG00000019438	utrophin	-0.687195	2.32e-06	2.81e-05
VAMP5	ENSMMUG00000058122	vesicle associated membrane protein 5	0.591558	0.00090236	0.00367379
VAT1L	ENSMMUG00000011797	vesicle amine transport 1 like	0.890762	8.27e-05	0.00051979
VCAM1	ENSMMUG00000022906	vascular cell adhesion molecule 1	-1.05174	0.00016687	0.00093259
VCAN	ENSMMUG00000011513	versican	-0.672952	1.65e-05	0.00013661
VCL	ENSMMUG00000020823	vinculin	-0.707604	6.95e-11	1.41e-08
VEGFA	ENSMMUG00000004577	vascular endothelial growth factor A	0.63661	0.00250966	0.0085912
VEGFB	ENSMMUG00000012944	vascular endothelial growth factor B	0.675342	1.12e-07	2.61e-06
VGLL3	ENSMMUG00000000519	vestigial like family member 3	-0.805905	0.00115062	0.00448863
VIT	ENSMMUG00000001278	vitrin	0.990289	1.17e-05	0.00010275
VLDLR	ENSMMUG00000015093	very low density lipoprotein receptor	1.37596	0.00074441	0.00314234
VMP1	ENSMMUG00000048926	vacuole membrane protein 1	0.614532	1.46e-09	1.11e-07
VPS13D	ENSMMUG00000021449	vacuolar protein sorting 13 homolog D	-0.634834	6.66e-05	0.00043459
VPS37D	ENSMMUG00000001623	VPS37D subunit of ESCRT-I	2.82969	7.1e-06	6.85e-05
VRK1	ENSMMUG00000003443	VRK serine/threonine kinase 1	-0.678738	9.51e-07	1.4e-05
VSIG1	ENSMMUG00000007189	V-set and immunoglobulin domain containing 1	0.899812	0.00076322	0.00321002
VWA1	ENSMMUG00000053801	von Willebrand factor A domain containing 1	0.917613	1.24e-06	1.71e-05
VWA5A	ENSMMUG00000020491	von Willebrand factor A domain containing 5A	2.26066	1.47e-09	1.11e-07
VWF	ENSMMUG00000022893	von Willebrand factor	-1.2536	2.31e-06	2.81e-05
WDHD1	ENSMMUG00000000302	WD repeat and HMG-box DNA binding protein 1	-0.859365	4.12e-07	7.21e-06
WDR45	ENSMMUG00000010620	WD repeat domain 45	0.614642	7.24e-07	1.12e-05
WDR54	ENSMMUG00000002719	WD repeat domain 54	0.885478	4.9e-07	8.32e-06
WDR62	ENSMMUG00000019704	WD repeat domain 62	-0.934353	1.41e-06	1.88e-05
WDR76	ENSMMUG00000022774	WD repeat domain 76	-0.695032	1.22e-06	1.69e-05
WDR86	ENSMMUG00000006248	WD repeat domain 86	0.953517	1.04e-05	9.33e-05
WFDC2	ENSMMUG00000002751	WAP four-disulfide core domain 2	1.32651	1.74e-07	3.73e-06
WNT10A	ENSMMUG00000055913	Wnt family member 10A	-0.892986	5.56e-05	0.00037633
WNT5A	ENSMMUG00000061281	Wnt family member 5A	-0.663693	3.78e-07	6.72e-06
WNT7A	ENSMMUG00000018445	Wnt family member 7A	-0.970232	1.33e-09	1.07e-07
WWC1	ENSMMUG00000007457	WW and C2 domain containing 1	-0.832649	1.02e-11	4.71e-09
WWC3	ENSMMUG00000016290	WWC family member 3	-0.605309	1.62e-05	0.0001346
XKR9	ENSMMUG00000007429	XK related 9	-1.41123	0.00272888	0.00920307
XPO4	ENSMMUG00000013371	exportin 4	-0.611082	0.00011901	0.00070158
XRCC2	ENSMMUG00000002878	X-ray repair cross complementing 2	-0.679345	0.00161613	0.00594153
YOD1	ENSMMUG00000022171	YOD1 deubiquitinase	-1.05342	0.00176192	0.00636116
YPEL3	ENSMMUG00000000980	yippee like 3	1.01849	1.47e-08	5.66e-07
YPEL4	ENSMMUG00000012620	yippee like 4	1.16767	0.00035893	0.00172156
YPEL5	ENSMMUG00000006615	yippee like 5	0.607365	2.98e-08	9.45e-07
ZBED2	ENSMMUG00000055898	zinc finger BED-type containing 2	-2.80577	1.12e-09	9.15e-08
ZBTB22	ENSMMUG00000003876	zinc finger and BTB domain containing 22	0.657328	1.78e-06	2.29e-05
ZC2HC1A	ENSMMUG00000001653	zinc finger C2HC-type containing 1A	0.641879	4.26e-05	0.00030297
ZC3H12C	ENSMMUG00000048435	zinc finger CCCH-type containing 12C	-0.583631	2.02e-05	0.00016207
ZCCHC12	ENSMMUG00000017574	zinc finger CCHC-type containing 12	1.07696	0.00063902	0.00277691
ZCWPW1	ENSMMUG00000012720	zinc finger CW-type and PWWP domain containing 1	1.29559	0.00038709	0.00183001
ZFAT	ENSMMUG00000004918	zinc finger and AT-hook domain containing	0.976147	3.18e-07	5.93e-06
ZFP30	ENSMMUG00000053870	ZFP30 zinc finger protein	0.613947	0.00025035	0.00128377
ZGRF1	ENSMMUG00000023591	zinc finger GRF-type containing 1	-1.41649	1.38e-06	1.86e-05
ZMAT5	ENSMMUG00000064854	zinc finger matrin-type 5	0.658907	0.00033602	0.00162915
ZMYND12	ENSMMUG00000001034	zinc finger MYND-type containing 12	0.800684	0.00155606	0.00576652
ZNF154	ENSMMUG00000047887	zinc finger protein 154	0.781171	0.00048433	0.00219908
ZNF185	ENSMMUG00000015264	zinc finger protein 185 with LIM domain	-0.668148	2.65e-08	8.74e-07
ZNF286A	ENSMMUG00000002354	zinc finger protein 286A	0.735844	3.34e-05	0.00024636
ZNF345	ENSMMUG00000049498	zinc finger protein 345	0.698699	0.00165464	0.00604808
ZNF367	ENSMMUG00000060597	zinc finger protein 367	-0.880346	0.00117596	0.00456447
ZNF395	ENSMMUG00000060762	zinc finger protein 395	1.04358	1.48e-06	1.96e-05
ZNF416	ENSMMUG00000009290	zinc finger protein 416	0.59123	0.00068767	0.00294584
ZNF423	ENSMMUG00000021261	zinc finger protein 423	-0.77654	0.00086545	0.00355167
ZNF428	ENSMMUG00000053175	zinc finger protein 428	0.590848	5.88e-07	9.56e-06
ZNF432	ENSMMUG00000041450	zinc finger protein 432	1.19241	0.00018636	0.00101773
ZNF469	ENSMMUG00000046821	zinc finger protein 469	-0.950057	6.95e-10	6.38e-08
ZNF521	ENSMMUG00000008600	zinc finger protein 521	0.697545	0.00025077	0.00128543
ZNF536	ENSMMUG00000063586	zinc finger protein 536	-0.594337	0.00191872	0.00684886
ZNF581	ENSMMUG00000004805	zinc finger protein 581	1.07021	5.06e-11	1.15e-08
ZNF596	ENSMMUG00000020598	zinc finger protein 596	0.703235	0.00122501	0.00472792
ZNF606	ENSMMUG00000020495	zinc finger protein 606	1.52617	0.00032001	0.00156849
ZNF615	ENSMMUG00000003712	zinc finger protein 615	0.764605	0.00295962	0.00986136
ZNF667	ENSMMUG00000003256	zinc finger protein 667	2.15622	0.00046419	0.00212572
ZNF789	ENSMMUG00000020139	zinc finger protein 789	-0.707651	0.00026741	0.00135308
ZNF804A	ENSMMUG00000012423	zinc finger protein 804A	-0.733417	3.45e-06	3.85e-05
ZNF853	ENSMMUG00000038892	zinc finger protein 853	0.792908	0.00048455	0.00219935
ZP3	ENSMMUG00000003637	zona pellucida glycoprotein 3	1.29694	0.00083652	0.00345545
ZSCAN16	ENSMMUG00000003331	zinc finger and SCAN domain containing 16	0.769626	0.00023578	0.00122354
ZSCAN18	ENSMMUG00000020503	zinc finger and SCAN domain containing 18	1.76433	4.79e-07	8.17e-06
ZWINT	ENSMMUG00000022376	ZW10 interacting kinetochore protein	-0.704501	1.09e-06	1.56e-05

## Sheet: 10 uM Ibuprofen DEGs
Data File S5. 10 uM ibuprofen significanat differentially expressed genes. All genes up or downregulated by 10 uM ibuprofen with a fold change greater than 1.5 in either direction and an adjusted p-value of < 0.01.
Gene Symbol	Rhesus Ensembl ID	Gene Name	logFC	p.value	adj.p.val
BCAT1	ENSMMUG00000012223	branched chain amino acid transaminase 1	-0.677977	0.000154	0.009406
CCNE2	ENSMMUG00000005358	cyclin E2	-0.697132	1.93e-05	0.002405
CENPU	ENSMMUG00000012176	centromere protein U	-0.666274	4.67e-06	0.001068
CLSPN	ENSMMUG00000010961	claspin	-0.649557	3.48e-07	0.000274
COL3A1	ENSMMUG00000021286	collagen type III alpha 1 chain	0.591462	7.23e-05	0.005537
CYP2S1	ENSMMUG00000009608	cytochrome P450 family 2 subfamily S member 1	0.588112	1.33e-06	0.000529
DTL	ENSMMUG00000010176	denticleless E3 ubiquitin	-0.588907	1.27e-05	0.001997
EGR2	ENSMMUG00000010256	early growth response 2	1.28849	7.49e-09	2.57e-05
EXO1	ENSMMUG00000008761	exonuclease 1	-0.636514	2.2e-07	0.000225
FOSB	ENSMMUG00000014430	FosB proto-oncogene, AP-1 transcription factor subunit	0.881203	9.25e-06	0.001786
HEYL	ENSMMUG00000050019	hes related family bHLH transcription factor with YRPW motif	-0.685015	8.65e-05	0.006402
RAD51AP1	ENSMMUG00000015189	RAD51 associated protein 1	-0.621265	3.28e-06	0.000833

## Sheet: 1 uM Ibuprofen DEGs
Data File S6. 1uM ibuprofen significant differentially expressed genes. All genes up or downregulated by 1 uM ibuprofen with a fold change greater than or equal to 1.5 in either direction and an adjusted p-value of < 0.01.
Gene Symbol	Rhesus Ensembl ID	Gene Name	logFC	p.value	adj.p.val
AHNAK	ENSMMUG00000022301	AHNAK nucleoprotein	-0.616307	4.71e-05	0.009541
CIITA	ENSMMUG00000007777	class II major histocompatibility complex transactivator	1.3276	1.46e-05	0.005134
DCHS2	ENSMMUG00000014024	dachsous cadherin-related 2	-0.652168	5.31e-07	0.00066
GPNMB	ENSMMUG00000012648	glycoprotein nmb	0.659145	5.83e-07	0.000665
HLA-DRA	ENSMMUG00000039082	major histocompatibility complex, class II, DR alpha	1.5982	3.4e-05	0.008308
HLA-DRB5	ENSMMUG00000029799	major histocompatibility complex, class II, DR beta 5	1.56888	5.44e-06	0.002566
HSPG2	ENSMMUG00000014828	heparan sulfate proteoglycan 2	-0.622591	7.57e-10	1.04e-05
NR4A3	ENSMMUG00000011410	nuclear receptor subfamily 4 group A member 3	0.583734	1.59e-05	0.005187
PIGR	ENSMMUG00000011220	polymeric immunoglobulin receptor	-0.660282	1.96e-05	0.005952
PTX3	ENSMMUG00000062582	pentraxin 3	0.600426	5.06e-05	0.009757
SYNE2	ENSMMUG00000001008	spectrin repeat containing nuclear envelope protein 2	-1.05744	2.51e-06	0.00172
TENM4	ENSMMUG00000042218	teneurin transmembrane protein 4	-0.662371	1.53e-07	0.000299

## Sheet: 400 uM Naproxen GO Bio Proc.
Data File S7. 400 uM Naproxen vs. Water Control- GSEA Gene ontology Biological Processes. Results of the Gene Ontology pathway enrichment analysis of the DEGs following 400 uM naproxen treatment.
	p.value	p.adj	vote.rank	avg.rank	med.rank	min.pvalue	min.rank	avg.logfc	avg.logfc.dir	direction	significance	camera	roast	safe	gage	padog	plage	zscore	gsva	ssgsea	globaltest	ora	fry
GO_BP_M_phase_of_mitotic_cell_cycle_(GO:0000087)	3.34288e-13	4.99761e-10	5	134.75	17.5	2.78574e-14	1	0.657619	0.656979	1	100	5	4	2	1	66	138	3	22	13	30	1298	35
GO_BP_antigen_processing_and_presentation_of_exogenous_peptide_antigen_via_MHC_class_I_(GO:0042590)	3.97602e-12	2.97208e-09	5	297.167	184	3.31335e-13	1	0.169502	0.169502	1	23.6294	1	132	18	1071	386	675	31	7	231	462	415	137
GO_BP_antigen_processing_and_presentation_of_exogenous_peptide_antigen_via_MHC_class_I,_TAP-dependent_(GO:0002479)	8.67609e-12	4.32358e-09	5	322.75	232	7.23007e-13	2	0.168422	0.168422	1	23.0306	2	154	21	1076	535	697	35	9	303	478	402	161
GO_BP_mitotic_cell_cycle_(GO:0000278)	2.03362e-11	7.60066e-09	5	189.333	57.5	1.69468e-12	3	0.510424	0.515608	1	67.7527	3	53	454	4	67	95	8	41	32	88	1365	62
GO_BP_S_phase_of_mitotic_cell_cycle_(GO:0000084)	6.11273e-11	1.71954e-08	95	169.167	93.5	5.09394e-12	4	0.2969	0.28768	1	37.6889	4	91	485	438	75	190	12	34	93	153	361	94
GO_BP_mitotic_prometaphase_(GO:0000236)	6.90114e-11	1.71954e-08	10	138.083	25	5.75095e-12	2	0.646628	0.645307	1	82.0839	7	7	5	2	68	148	7	27	23	33	1288	42
GO_BP_anaphase-promoting_complex-dependent_proteasomal_ubiquitin-dependent_protein_catabolic_process_(GO:0031145)	1.24204e-10	2.65265e-08	10	178.333	66.5	1.03503e-11	6	0.4289	0.4289	1	53.125	6	52	494	509	81	357	20	21	49	14	447	90
GO_BP_cell_cycle_checkpoint_(GO:0000075)	1.47106e-09	2.74903e-07	10	158.083	86.5	1.22588e-10	4	0.379405	0.396656	1	40.6955	8	115	482	219	8	161	4	33	36	205	568	58
GO_BP_G1/S_transition_of_mitotic_cell_cycle_(GO:0000082)	2.86921e-09	4.28946e-07	20	119.417	72.5	2.39101e-10	10	0.359904	0.361441	1	37.4668	10	16	478	99	73	216	18	64	60	219	72	108
GO_BP_antigen_processing_and_presentation_of_peptide_antigen_via_MHC_class_I_(GO:0002474)	2.81639e-09	4.28946e-07	30	383.833	295	2.347e-10	9	0.182934	0.182934	1	19.0438	9	126	491	1062	374	567	26	26	216	571	1026	112
GO_BP_cell_division_(GO:0051301)	3.61043e-09	4.9069e-07	5	96.9167	46	3.00869e-10	1	0.51965	0.551684	1	53.6006	19	61	458	3	1	68	6	148	25	73	270	31
GO_BP_DNA_strand_elongation_involved_in_DNA_replication_(GO:0006271)	4.29626e-09	5.35242e-07	15	126.25	19.5	3.58021e-10	1	0.364829	0.364829	1	37.4061	11	45	108	38	6	24	1	1	8	69	1189	15
GO_BP_chromosome_segregation_(GO:0007059)	1.09094e-08	1.25458e-06	15	145.083	27.5	9.09114e-10	5	0.520281	0.520281	1	50.1979	12	11	28	7	69	151	5	56	15	27	1331	29
GO_BP_mitotic_sister_chromatid_segregation_(GO:0000070)	8.97045e-08	9.57916e-06	15	167.833	28.5	7.47538e-09	8	0.566602	0.566602	1	46.4892	13	44	242	11	70	217	11	11	12	8	1326	49
GO_BP_regulation_of_cellular_amino_acid_metabolic_process_(GO:0006521)	1.66519e-07	1.65964e-05	15	227.75	144.5	1.38766e-08	10	0.321294	0.136815	1	25.1081	14	177	50	957	112	416	24	10	518	34	221	200
GO_BP_cell_cycle_(GO:0007049)	5.03242e-07	4.70217e-05	5	182.417	95.5	4.19369e-08	2	0.435916	0.461028	1	30.8422	300	87	450	5	2	42	44	720	96	185	163	95
GO_BP_glycerol_ether_metabolic_process_(GO:0006662)	9.3747e-07	8.24422e-05	15	149.5	32.5	7.81225e-08	1	0.220579	0.220579	1	14.7272	15	1	299	410	14	26	14	47	74	39	836	19
GO_BP_proteolysis_involved_in_cellular_protein_catabolic_process_(GO:0051603)	1.2391e-06	0.000102914	20	234.25	150.5	1.03258e-07	2	0.141222	0.141222	1	9.20645	16	141	160	1038	197	482	19	2	111	360	193	92
GO_BP_DNA_replication_(GO:0006260)	1.60548e-06	0.000126326	30	176.333	118	1.3379e-07	3	0.407165	0.447822	1	25.951	30	117	477	6	3	119	28	188	59	368	598	123
GO_BP_DNA-dependent_DNA_replication_initiation_(GO:0006270)	2.33686e-06	0.00017468	20	155	27.5	1.94739e-07	3	0.404642	0.404642	1	24.859	17	3	568	37	9	122	9	18	14	48	974	41
GO_BP_DNA_damage_response,_signal_transduction_by_p53_class_mediator_resulting_in_cell_cycle_arrest_(GO:0006977)	3.76099e-06	0.000267747	20	325.333	228.5	3.13417e-07	18	0.155108	0.15094	1	9.05864	18	196	31	1079	267	497	36	80	261	615	645	179
GO_BP_spindle_organization_(GO:0007051)	1.86494e-05	0.00126731	25	87.0833	21.5	1.55413e-06	1	0.531911	0.531911	1	25.1936	22	12	254	21	74	141	16	44	1	12	441	7
GO_BP_ventricular_cardiac_muscle_cell_development_(GO:0055015)	2.27348e-05	0.00147776	5	256.833	109	2.06682e-06	1	0.339316	0.400928	1	15.7013	390	5	426	1112	102	108	383	387	2	1	56	110
GO_BP_telomere_maintenance_via_semi-conservative_replication_(GO:0032201)	2.85497e-05	0.00177841	5	51.5	17.5	2.37918e-06	1	0.45681	0.45681	1	20.5376	20	9	174	166	87	48	2	15	3	89	4	1
GO_BP_microtubule-based_movement_(GO:0007018)	3.43949e-05	0.00205682	305	418.667	406.5	2.86629e-06	8	0.532635	0.614769	1	23.3965	305	430	499	8	216	680	277	601	169	510	946	383
GO_BP_calcium-dependent_cell-cell_adhesion_(GO:0016339)	5.08753e-05	0.00292533	55	397.667	222.5	4.62513e-06	3	0.34794	0.34794	1	14.4134	64	10	427	1390	381	642	54	51	4	650	1096	3
GO_BP_collagen_catabolic_process_(GO:0030574)	5.57809e-05	0.00308861	25	63.5	23	4.64852e-06	2	0.456634	0.456634	1	18.7399	21	2	295	76	10	96	13	25	5	32	175	12
GO_BP_oxaloacetate_metabolic_process_(GO:0006107)	6.39276e-05	0.00341328	80	348	171	5.81177e-06	7	0.124916	-0.170941	-1	5.03782	84	77	421	1335	211	597	80	131	7	279	868	86
GO_BP_oocyte_maturation_(GO:0001556)	6.89091e-05	0.00355238	615	544.5	453.5	5.7426e-06	6	0.703388	0.703388	1	28.1678	611	369	1084	123	307	955	419	534	6	488	1380	258
GO_BP_nervous_system_development_(GO:0007399)	0.000108196	0.00539177	630	867.917	942	9.01679e-06	9	0.285804	0.292534	1	10.5986	627	1487	463	9	1064	331	1390	1116	1360	820	451	1297
GO_BP_cardiac_myofibril_assembly_(GO:0055003)	0.000117614	0.00567203	180	713.917	646.5	1.06927e-05	9	0.11575	-0.184425	-1	4.25076	177	159	1216	1472	863	1137	430	246	9	1251	1416	191
GO_BP_cell-cell_signaling_(GO:0007267)	0.000145284	0.00678749	790	890.083	960.5	1.21078e-05	10	0.412439	0.412439	1	14.6205	788	906	1413	10	1419	1241	666	1220	1015	1124	90	789
GO_BP_positive_regulation_of_smooth_muscle_cell_proliferation_(GO:0048661)	0.000182525	0.00826892	90	385.667	185.5	1.52117e-05	12	0.371787	-0.366072	-1	12.6583	196	601	97	12	90	88	864	430	175	155	1387	533
GO_BP_protein_destabilization_(GO:0031648)	0.000208231	0.00915604	70	310.833	233	1.73542e-05	10	0.490716	0.490716	1	16.3524	282	28	630	316	158	218	248	942	10	66	764	68
GO_BP_CenH3-containing_nucleosome_assembly_at_centromere_(GO:0034080)	0.000220554	0.0091591	30	146.917	148.5	1.83813e-05	6	0.282881	0.29599	1	9.42595	23	170	184	27	151	379	30	6	70	319	258	146
GO_BP_chromosome_condensation_(GO:0030261)	0.00021873	0.0091591	335	361.25	217	1.98866e-05	3	0.595518	0.595518	1	19.8434	334	134	978	1178	118	693	343	129	11	3	300	114
GO_BP_histone_deubiquitination_(GO:0016578)	0.000246508	0.00996025	25	202.167	95	2.05446e-05	3	0.265168	-0.265168	-1	8.67784	24	73	268	603	373	117	25	3	42	320	542	36
GO_BP_gamma-aminobutyric_acid_signaling_pathway_(GO:0007214)	0.000285706	0.0111205	445	540	424.5	2.59766e-05	16	0.237671	0.0396191	1	7.59204	444	375	437	1456	243	505	912	303	16	26	1351	412
GO_BP_negative_regulation_of_lipid_catabolic_process_(GO:0050995)	0.0002901	0.0111205	320	711.167	625	2.63762e-05	17	0.385046	0.289361	1	12.2997	1037	816	434	1475	320	84	1414	1086	17	109	1423	319
GO_BP_cholesterol_biosynthetic_process_(GO:0006695)	0.000335621	0.0122379	25	249.417	50.5	2.79727e-05	15	0.213291	0.213291	1	6.66825	25	47	1018	863	26	32	15	74	54	127	690	22
GO_BP_positive_regulation_of_viral_genome_replication_(GO:0045070)	0.000333329	0.0122379	20	403.333	361.5	3.03072e-05	16	0.751198	0.751198	1	23.4852	443	71	429	1284	44	988	294	498	18	16	702	53
GO_BP_positive_regulation_of_protein_autophosphorylation_(GO:0031954)	0.000354216	0.0123625	20	313.583	99.5	3.22066e-05	17	0.633529	-0.633529	-1	19.7609	74	21	693	1320	186	375	117	49	20	17	809	82
GO_BP_post-Golgi_vesicle-mediated_transport_(GO:0006892)	0.000355576	0.0123625	340	625.583	659.5	2.96361e-05	2	0.127291	0.127291	1	3.97042	336	36	535	1049	793	784	59	408	970	1216	1319	2
GO_BP_nucleotide-excision_repair,_DNA_gap_filling_(GO:0006297)	0.000377207	0.0128165	45	182.083	82.5	3.14394e-05	10	0.603704	0.603704	1	18.676	44	75	186	382	28	139	21	90	19	124	1067	10
GO_BP_mitotic_metaphase_plate_congression_(GO:0007080)	0.000417076	0.0138562	40	177.083	77.5	3.4763e-05	19	0.747832	0.747832	1	22.7205	36	104	314	108	82	333	39	73	21	19	935	61
GO_BP_feeding_behavior_(GO:0007631)	0.0004485	0.0145762	65	446.917	256.5	4.0781e-05	16	0.1677	-0.1677	-1	5.03471	61	114	740	1397	383	934	370	16	24	52	1129	143
GO_BP_cellular_response_to_cAMP_(GO:0071320)	0.000468541	0.0149036	270	523.083	301	3.90535e-05	22	0.527819	0.527819	1	15.763	268	251	1078	334	549	1476	218	244	22	386	1212	239
GO_BP_response_to_reactive_oxygen_species_(GO:0000302)	0.000493504	0.0153706	160	394.167	308.5	4.4874e-05	5	0.488244	-0.488244	-1	14.4742	160	148	388	1314	238	374	243	600	409	54	797	5
GO_BP_fatty_acid_beta-oxidation_using_acyl-CoA_oxidase_(GO:0033540)	0.000524433	0.0160006	140	445.833	245	4.37133e-05	4	0.0791195	0.0863509	1	2.32296	140	25	689	870	940	325	43	165	78	1139	932	4
GO_BP_negative_regulation_of_cell_adhesion_(GO:0007162)	0.000539421	0.0161287	10	225.25	47	4.49629e-05	6	0.368991	0.368991	1	10.8127	26	17	164	33	367	25	10	61	61	962	971	6
GO_BP_telomere_maintenance_via_recombination_(GO:0000722)	0.000587288	0.0172156	30	94.75	40.5	4.89539e-05	14	0.45681	0.45681	1	13.1746	27	14	148	237	92	14	17	54	26	108	373	27
GO_BP_endoderm_formation_(GO:0001706)	0.000617537	0.0177542	215	526.833	238	5.61555e-05	27	0.344163	-0.344163	-1	9.85057	215	41	757	1439	261	1263	665	134	27	112	1270	138
GO_BP_inflammatory_response_(GO:0006954)	0.000642553	0.0181248	990	907.667	993	5.35618e-05	13	0.395285	0.395517	1	11.2558	987	999	1137	13	1144	1219	723	1160	1359	982	248	921
GO_BP_mitotic_chromosome_condensation_(GO:0007076)	0.000751801	0.0206479	35	90.75	84.5	6.26717e-05	14	0.772546	0.772546	1	21.2834	35	103	233	14	72	191	34	97	31	103	113	63
GO_BP_regulation_of_angiogenesis_(GO:0045765)	0.000773434	0.0206479	35	413.5	185.5	6.44757e-05	24	0.267714	-0.267714	-1	7.37544	32	37	1172	292	1075	691	58	79	28	619	855	24
GO_BP_epithelial_cell_differentiation_(GO:0030855)	0.000761167	0.0206479	505	378.083	284.5	6.34527e-05	8	0.247452	0.274148	1	6.81723	505	95	274	263	295	674	158	528	299	47	1391	8
GO_BP_positive_regulation_of_proteasomal_ubiquitin-dependent_protein_catabolic_process_(GO:0032436)	0.000824654	0.0212562	65	279.333	176.5	6.87471e-05	9	0.355269	0.355269	1	9.71432	603	64	120	902	140	235	267	652	213	64	83	9
GO_BP_mitotic_metaphase/anaphase_transition_(GO:0007091)	0.00081328	0.0212562	35	211	98	6.77986e-05	4	0.721625	0.721625	1	19.7318	34	131	292	110	86	253	41	83	29	4	1251	218
GO_BP_endothelial_cell_migration_(GO:0043542)	0.000847024	0.0214627	870	395.5	316.5	7.06127e-05	30	0.469127	0.469127	1	12.7954	370	65	260	336	125	870	320	866	30	313	1091	100
GO_BP_platelet-derived_growth_factor_receptor_signaling_pathway_(GO:0048008)	0.000949673	0.0233773	35	173.667	69	7.91738e-05	24	0.397031	-0.397031	-1	10.5881	33	56	602	407	180	323	61	63	33	24	227	75
GO_BP_pyrimidine_nucleoside_catabolic_process_(GO:0046135)	0.000953856	0.0233773	445	537.667	409	8.67518e-05	34	0.416839	0.416839	1	11.1163	442	180	741	1465	376	578	305	227	34	469	1382	253
GO_BP_double-strand_break_repair_via_nonhomologous_end_joining_(GO:0006303)	0.00107762	0.0259846	35	331.083	67	8.98463e-05	13	0.309917	0.309917	1	8.03224	39	48	1065	692	745	86	22	35	35	594	599	13
GO_BP_regulation_of_DNA_replication_(GO:0006275)	0.00118477	0.0281149	45	388.25	88	0.000107765	14	0.106263	0.106263	1	2.6946	43	46	378	1385	603	130	23	14	37	916	1068	16
GO_BP_positive_regulation_of_vascular_endothelial_growth_factor_receptor_signaling_pathway_(GO:0030949)	0.00127207	0.0294219	135	171.917	150	0.000106068	5	0.273233	-0.273233	-1	6.84049	133	57	257	143	132	5	291	276	399	157	202	11
GO_BP_nucleosome_assembly_(GO:0006334)	0.00127921	0.0294219	30	386.917	182.5	0.000106663	20	0.204284	0.204284	1	5.11432	28	250	20	104	892	1015	115	95	97	630	1118	279
GO_BP_negative_thymic_T_cell_selection_(GO:0045060)	0.00141557	0.0316681	330	486.417	342.5	0.000128771	29	0.73415	0.73415	1	17.9962	326	280	1312	1227	458	1022	227	71	39	29	487	359
GO_BP_L-amino_acid_transport_(GO:0015807)	0.00141924	0.0316681	100	354.583	125.5	0.000129105	40	0.166238	0.166238	1	4.07499	100	147	417	1478	133	52	94	175	40	63	1438	118
GO_BP_mitotic_cell_cycle_spindle_assembly_checkpoint_(GO:0007094)	0.00144072	0.0316747	130	287.667	154.5	0.000120139	7	0.679191	0.679191	1	16.648	130	152	1262	144	12	178	157	300	38	7	904	168
GO_BP_inner_cell_mass_cell_proliferation_(GO:0001833)	0.00151791	0.0328881	580	522.833	364.5	0.000138087	41	0.595518	0.595518	1	14.4381	577	278	694	1488	127	610	451	172	41	131	1461	244
GO_BP_uterus_development_(GO:0060065)	0.00160071	0.0341866	320	451.583	316.5	0.000145625	5	0.113467	0.113467	1	2.71976	320	313	981	1111	659	1104	213	5	44	374	53	242
GO_BP_limb_bud_formation_(GO:0060174)	0.00164225	0.0345797	450	423.833	411.5	0.000149407	14	0.427822	0.427822	1	10.22	446	51	442	1158	131	602	381	496	1098	44	223	14
GO_BP_response_to_growth_hormone_stimulus_(GO:0060416)	0.00169922	0.0352823	1170	888.5	1032.5	0.000154594	46	0.178811	-0.212006	-1	4.24598	1168	1435	963	1144	531	722	1429	1102	46	499	182	1441
GO_BP_positive_regulation_of_smooth_muscle_cell_migration_(GO:0014911)	0.00173801	0.0355935	45	422.083	378.5	0.00014495	20	0.690258	-0.633529	-1	16.3476	813	404	677	45	20	406	318	791	43	353	1138	57
GO_BP_regulation_of_cyclin-dependent_protein_kinase_activity_(GO:0000079)	0.00180344	0.0364344	65	95.1667	64	0.000150411	5	0.490215	0.629523	1	11.5286	65	97	63	20	5	121	67	330	45	62	216	51
GO_BP_vasodilation_(GO:0042311)	0.0018877	0.0370861	80	330.083	192	0.000171756	50	0.117119	0.100857	1	2.7396	235	149	737	1121	481	267	77	78	50	600	116	50
GO_BP_nitric_oxide_biosynthetic_process_(GO:0006809)	0.00191012	0.0370861	190	608.417	472	0.000159316	48	0.370037	-0.370037	-1	8.65577	187	86	1287	405	986	1472	539	193	48	690	1201	207
GO_BP_nitric_oxide_mediated_signal_transduction_(GO:0007263)	0.00188289	0.0370861	55	337.667	144.5	0.000157043	24	0.563703	-0.563703	-1	13.1859	54	92	714	196	113	880	275	24	47	82	1399	176
GO_BP_cell_proliferation_(GO:0008283)	0.00195512	0.0374732	250	294.083	228	0.000163073	4	0.407349	0.460953	1	9.49854	247	209	465	15	4	415	150	658	127	287	765	187
GO_BP_protein_polyubiquitination_(GO:0000209)	0.00204468	0.0386937	30	411.5	265	0.00017055	29	0.165448	0.144201	1	3.82026	29	179	792	1059	173	332	37	155	420	700	864	198
GO_BP_axon_guidance_(GO:0007411)	0.00225163	0.0417383	890	845.333	906	0.00018783	16	0.242895	0.220813	1	5.4779	890	1272	466	16	808	142	1148	1414	901	995	911	1181
GO_BP_cytokinesis_(GO:0000910)	0.0022614	0.0417383	450	372.083	231.5	0.000188646	9	0.564571	0.615449	1	12.7325	447	181	506	30	71	44	402	971	51	9	1471	282
GO_BP_gastrulation_(GO:0007369)	0.00259804	0.0473667	70	177.417	104	0.000216762	8	0.105213	-0.10809	-1	2.27832	68	185	326	859	145	35	71	8	52	99	109	172
GO_BP_mitotic_cell_cycle_checkpoint_(GO:0007093)	0.0026841	0.0482606	140	133.25	131.5	0.000223951	6	0.481555	0.528711	1	10.3638	136	150	296	127	77	58	99	153	53	6	255	189
GO_BP_stem_cell_differentiation_(GO:0048863)	0.00271163	0.0482606	120	396.75	299.5	0.000246817	4	0.252604	-0.252604	-1	5.43644	118	241	439	1238	468	781	284	4	69	310	520	289
GO_BP_L-glutamate_transport_(GO:0015813)	0.00274442	0.0482696	35	282.583	114.5	0.00022899	31	0.150149	0.150149	1	3.23125	31	49	336	774	178	153	33	76	55	177	1484	45
GO_BP_regulation_of_protein_binding_(GO:0043393)	0.00298194	0.0518371	540	333.333	277.5	0.000248835	56	0.758622	0.758622	1	15.9417	539	116	297	502	137	425	258	369	56	67	1078	156
GO_BP_purine_nucleotide_biosynthetic_process_(GO:0006164)	0.00312452	0.0530814	50	163.333	91	0.000260751	17	0.294288	0.294288	1	6.13462	50	122	183	402	17	97	38	114	57	22	773	85
GO_BP_peptidyl-glutamic_acid_carboxylation_(GO:0017187)	0.00310514	0.0530814	25	429.833	238	0.000282685	17	0.252132	0.252132	1	5.25585	170	23	410	1435	36	232	244	834	482	25	1250	17
GO_BP_response_to_glucocorticoid_stimulus_(GO:0051384)	0.00322507	0.053572	935	614.75	521.5	0.000269154	17	0.245804	0.187103	1	5.10788	931	516	504	17	821	871	509	1183	527	977	54	467
GO_BP_cell_wall_macromolecule_catabolic_process_(GO:0016998)	0.0031988	0.053572	255	529.083	384	0.000266958	58	0.430753	-0.430753	-1	8.95117	254	90	1213	253	817	975	675	412	58	1140	356	106
GO_BP_negative_regulation_of_JUN_kinase_activity_(GO:0043508)	0.00329177	0.0540791	105	560.667	307.5	0.000299701	18	0.0679963	-0.0838563	-1	1.40843	103	80	1221	1211	1045	839	84	58	185	1454	430	18
GO_BP_mesonephros_development_(GO:0001823)	0.00349811	0.0550492	1315	622.333	509	0.000318517	66	0.20797	0.20797	1	4.28151	1313	647	448	1159	415	342	1146	1044	66	93	225	570
GO_BP_isoprenoid_biosynthetic_process_(GO:0008299)	0.00345425	0.0550492	110	330.083	235.5	0.000288311	58	0.182564	0.182564	1	3.75847	106	58	667	759	296	175	97	338	62	481	845	77
GO_BP_mitotic_anaphase_(GO:0000090)	0.00346539	0.0550492	420	293.5	200.5	0.000289242	45	0.469476	0.469476	1	9.66518	420	118	345	179	99	222	458	433	63	45	1011	129
GO_BP_synaptic_transmission_(GO:0007268)	0.00339091	0.0550492	705	923.917	963	0.000283016	18	0.253972	0.2533	1	5.22856	704	663	1249	18	1417	1128	490	1088	1412	838	1495	585
GO_BP_regulation_of_heart_contraction_(GO:0008016)	0.00356809	0.0555655	540	746.917	750	0.000297828	64	0.313716	-0.313716	-1	6.43772	536	1106	608	355	820	1164	1461	311	64	680	879	979
GO_BP_immune_response_(GO:0006955)	0.00365582	0.0560255	200	682.833	596.5	0.000305163	19	0.457013	0.457085	1	9.35156	199	733	1374	19	1143	1294	479	533	543	810	417	650
GO_BP_response_to_salt_stress_(GO:0009651)	0.00367258	0.0560255	485	544.167	495	0.000334429	29	0.187093	-0.337408	-1	3.82835	484	294	982	1232	572	1266	629	29	67	111	506	358
GO_BP_histone_H4-K16_acetylation_(GO:0043984)	0.0037854	0.0571634	60	313.583	104	0.000315999	21	0.0978525	-0.116655	-1	1.98832	56	59	588	818	741	572	65	143	65	603	32	21
GO_BP_negative_regulation_of_protein_phosphorylation_(GO:0001933)	0.00629754	0.0591245	25	290.083	229.5	0.000526316	22	0.341218	0.353796	1	6.8517	860	248	146	314	22	213	378	748	239	70	23	220
GO_BP_negative_regulation_of_ERK1_and_ERK2_cascade_(GO:0070373)	0.00629754	0.0591245	525	616.333	585.5	0.000526316	45	0.346567	-0.346567	-1	6.9591	522	881	219	578	54	777	1017	593	1474	367	45	869
GO_BP_regulation_of_catalytic_activity_(GO:0050790)	0.00629754	0.0591245	570	511.167	451.5	0.000526316	1	0.507922	-0.507922	-1	10.1991	568	910	65	432	33	12	1382	798	1238	224	1	471
GO_BP_negative_regulation_of_phosphorylation_(GO:0042326)	0.00629754	0.0591245	610	510.5	448	0.000526316	7	0.274258	-0.137882	-1	5.50713	608	661	193	258	24	7	983	584	1317	312	51	1128
GO_BP_negative_regulation_of_insulin_receptor_signaling_pathway_(GO:0046627)	0.00629754	0.0591245	960	663.083	587	0.000526316	42	0.459996	-0.255912	-1	9.23677	959	1395	234	163	42	284	1079	1476	1269	74	92	890
GO_BP_tissue_development_(GO:0009888)	0.00629754	0.0591245	1290	517.417	429.5	0.000526316	45	0.333535	0.432279	1	6.69742	1289	705	215	607	45	166	879	995	334	326	123	525
GO_BP_positive_regulation_of_phosphatidylinositol_3-kinase_cascade_(GO:0014068)	0.00629754	0.0591245	375	425.833	344.5	0.000526316	59	0.388327	-0.633529	-1	7.79765	374	699	119	537	59	315	980	612	263	247	132	773
GO_BP_histone_H4-K8_acetylation_(GO:0043982)	0.0054203	0.0591245	95	334.083	157	0.000452818	25	0.0881054	-0.105501	-1	1.76916	95	96	638	916	618	668	107	160	77	455	154	25
GO_BP_response_to_organic_substance_(GO:0010033)	0.00629754	0.0591245	1060	564.667	348	0.000526316	25	0.309836	0.303568	1	6.22153	1060	1326	83	146	25	131	1182	679	414	282	157	1291
GO_BP_activation_of_protein_kinase_activity_(GO:0032147)	0.00629754	0.0591245	85	158.667	154.5	0.000526316	40	0.361189	-0.49632	-1	7.25272	85	197	225	122	40	103	180	138	331	97	171	215
GO_BP_toll-like_receptor_2_signaling_pathway_(GO:0034134)	0.00629754	0.0591245	235	299.5	241.5	0.000526316	32	0.343721	-0.395172	-1	6.90195	51	232	32	935	61	543	193	267	271	526	232	251
GO_BP_negative_regulation_of_gene_expression_(GO:0010629)	0.00629754	0.0591245	1495	548.5	310.5	0.000526316	49	0.33468	0.410108	1	6.7204	1492	871	84	318	49	303	1019	1330	151	176	251	538
GO_BP_embryonic_placenta_development_(GO:0001892)	0.0045252	0.0591245	130	246.75	172.5	0.000377885	39	0.305855	-0.410442	-1	6.1416	129	138	577	380	337	39	153	181	72	529	262	164
GO_BP_blood_vessel_development_(GO:0001568)	0.00629754	0.0591245	130	225.75	148.5	0.000526316	4	0.325221	0.325221	1	6.53047	168	27	127	199	23	4	129	640	836	222	275	59
GO_BP_calcium_ion_homeostasis_(GO:0055074)	0.00577426	0.0591245	300	291.667	229.5	0.000526316	51	0.19909	0.19909	1	3.99775	296	162	365	1183	51	258	182	235	224	96	320	128
GO_BP_membrane_protein_intracellular_domain_proteolysis_(GO:0031293)	0.00629754	0.0591245	355	416.583	387	0.000526316	65	0.231155	0.231155	1	4.64162	355	82	680	948	65	500	233	839	453	389	385	70
GO_BP_COPI_coating_of_Golgi_vesicle_(GO:0048205)	0.00629754	0.0591245	970	620.25	566.5	0.000526316	63	0.108697	0.108697	1	2.18265	970	665	323	1047	63	123	987	860	1420	130	387	468
GO_BP_sister_chromatid_cohesion_(GO:0007062)	0.00445113	0.0591245	75	341	325	0.000371687	71	0.268296	0.268296	1	5.3874	123	155	913	254	517	404	72	224	71	554	409	396
GO_BP_G2/M_transition_of_mitotic_cell_cycle_(GO:0000086)	0.00629754	0.0591245	105	188.083	124.5	0.000526316	7	0.513911	0.547172	1	10.3194	104	98	490	111	7	41	89	379	162	138	444	194
GO_BP_embryo_development_(GO:0009790)	0.00629754	0.0591245	525	558.5	487.5	0.000526316	8	0.38551	0.459471	1	7.74108	523	1048	8	183	15	278	957	993	1159	197	452	889
GO_BP_metanephros_development_(GO:0001656)	0.00541377	0.0591245	60	321.167	195.5	0.000452271	18	0.296439	0.296439	1	5.95253	60	18	905	251	321	330	47	140	82	1212	465	23
GO_BP_collagen_fibril_organization_(GO:0030199)	0.00629754	0.0591245	45	195.417	119	0.000526316	41	0.371075	0.371075	1	7.45122	41	105	252	118	43	168	50	69	785	120	469	125
GO_BP_G2_phase_of_mitotic_cell_cycle_(GO:0000085)	0.00577426	0.0591245	670	445.667	398.5	0.000526316	20	0.289352	0.361024	1	5.81021	668	269	715	1230	38	80	436	880	147	20	504	361
GO_BP_positive_regulation_of_calcium-mediated_signaling_(GO:0050850)	0.00532387	0.0591245	155	574.5	410.5	0.000444742	75	0.315722	0.315722	1	6.33972	152	221	1336	678	845	1217	260	192	75	1119	561	238
GO_BP_toll-like_receptor_1_signaling_pathway_(GO:0034130)	0.00629754	0.0591245	195	317.833	223	0.000526316	33	0.343721	-0.395172	-1	6.90195	52	188	33	936	62	544	194	268	191	527	567	252
GO_BP_response_to_estradiol_stimulus_(GO:0032355)	0.00629754	0.0591245	785	589.583	394.5	0.000526316	31	0.382852	0.343888	1	7.6877	784	1442	53	57	31	129	1447	1093	205	143	584	1107
GO_BP_microtubule_bundle_formation_(GO:0001578)	0.00629754	0.0591245	700	493.167	392	0.000526316	11	0.556369	0.556369	1	11.1719	699	476	1176	259	21	114	867	1301	91	11	595	308
GO_BP_regulation_of_type_I_interferon-mediated_signaling_pathway_(GO:0060338)	0.00629754	0.0591245	990	590.25	560.5	0.000526316	58	0.868165	0.868165	1	17.4328	986	776	285	376	58	513	685	480	1254	208	608	854
GO_BP_regulation_of_RNA_splicing_(GO:0043484)	0.00501546	0.0591245	40	485.5	518.5	0.000418919	19	0.117961	-0.114701	-1	2.36867	37	391	873	638	980	657	86	19	353	705	688	399
GO_BP_pathway-restricted_SMAD_protein_phosphorylation_(GO:0060389)	0.00577426	0.0591245	300	426.917	293	0.000526316	2	0.0909287	0.0909287	1	1.82586	289	275	413	1285	64	2	297	297	1044	179	709	269
GO_BP_negative_regulation_of_apoptotic_process_(GO:0043066)	0.00629754	0.0591245	580	745.25	646.5	0.000526316	11	0.28508	-0.292506	-1	5.72442	580	1444	467	225	11	147	1312	1146	1041	395	713	1462
GO_BP_regulation_of_action_potential_in_neuron_(GO:0019228)	0.00530603	0.0591245	80	420.083	219.5	0.000483534	13	0.230161	0.230161	1	4.62166	175	124	443	1296	772	264	76	13	79	1006	737	56
GO_BP_positive_regulation_of_mitotic_cell_cycle_(GO:0045931)	0.00629754	0.0591245	1265	785.25	917	0.000526316	30	0.358552	-0.299391	-1	7.19975	1261	1267	188	247	30	159	1073	1366	1421	213	761	1437
GO_BP_response_to_ATP_(GO:0033198)	0.0063277	0.0591245	435	337.75	296	0.000528844	84	0.393534	-0.259249	-1	7.90219	435	255	355	212	233	667	298	331	84	114	775	294
GO_BP_cytoplasmic_sequestering_of_transcription_factor_(GO:0042994)	0.00577426	0.0591245	390	421.25	305.5	0.000526316	50	0.520358	0.520358	1	10.4488	121	325	387	1312	50	286	110	167	1024	95	792	386
GO_BP_acute-phase_response_(GO:0006953)	0.00411489	0.0591245	625	786.917	731.5	0.000343556	68	0.145448	0.0981224	1	2.92061	623	1121	223	317	1249	1481	1273	438	68	656	807	1187
GO_BP_positive_regulation_of_smooth_muscle_contraction_(GO:0045987)	0.00577426	0.0591245	655	643.417	624.5	0.000526316	57	0.381073	-0.381073	-1	7.65199	655	642	957	1325	57	607	1197	233	328	351	833	536
GO_BP_muscle_cell_differentiation_(GO:0042692)	0.00629754	0.0591245	375	418.833	372.5	0.000526316	46	0.0806583	0.0806583	1	1.61963	371	354	134	635	46	127	374	688	109	671	850	667
GO_BP_positive_regulation_of_blood_coagulation_(GO:0030194)	0.00427153	0.0591245	760	613.083	581.5	0.000389077	38	0.419154	-0.419154	-1	8.41665	759	917	404	1330	129	291	1238	377	73	38	851	950
GO_BP_positive_regulation_of_cardiac_muscle_cell_proliferation_(GO:0060045)	0.00577426	0.0591245	910	696.917	804	0.000526316	55	0.703388	0.703388	1	14.1241	909	717	1129	1350	55	599	891	969	172	284	926	362
GO_BP_trophectodermal_cell_differentiation_(GO:0001829)	0.00549494	0.0591245	500	520.167	431.5	0.000500792	81	0.35005	-0.35005	-1	7.02903	497	145	420	1354	556	443	1049	360	81	100	960	277
GO_BP_endoplasmic_reticulum_unfolded_protein_response_(GO:0030968)	0.00629754	0.0591245	610	511.833	373.5	0.000526316	6	0.206089	0.196519	1	4.13829	609	279	6	1014	18	50	222	828	1404	463	965	284
GO_BP_positive_regulation_of_gene_expression_(GO:0010628)	0.00629754	0.0591245	835	514.083	535.5	0.000526316	23	0.356503	0.356503	1	7.15861	835	548	23	160	29	557	523	1177	384	553	986	394
GO_BP_regulation_of_mitosis_(GO:0007088)	0.00533177	0.0591245	365	280.75	214.5	0.000445403	35	0.50397	-0.215664	-1	10.1198	362	191	335	233	35	403	140	196	76	59	1048	291
GO_BP_positive_regulation_of_protein_complex_assembly_(GO:0031334)	0.00629754	0.0591245	675	459.5	509.5	0.000526316	10	0.214457	0.176502	1	4.30632	671	488	324	505	47	10	564	572	676	80	1063	514
GO_BP_protein_oligomerization_(GO:0051259)	0.00629754	0.0591245	1355	684.5	718	0.000526316	37	0.23201	0.323376	1	4.65878	1352	942	133	637	37	574	849	1144	562	115	1070	799
GO_BP_pyruvate_metabolic_process_(GO:0006090)	0.00629754	0.0591245	270	368.083	251	0.000526316	39	0.193796	0.193796	1	3.89144	201	266	170	634	39	359	93	65	963	236	1123	268
GO_BP_positive_regulation_of_angiogenesis_(GO:0045766)	0.00629754	0.0591245	575	639.083	634.5	0.000526316	19	0.362112	-0.316228	-1	7.27125	571	1086	59	35	19	698	1400	1097	385	238	1210	871
GO_BP_phosphatidylinositol-mediated_signaling_(GO:0048015)	0.00629754	0.0591245	1045	562.917	446.5	0.000526316	16	0.463784	0.491063	1	9.31282	1045	594	501	392	16	173	699	1310	390	144	1237	254
GO_BP_G-protein_coupled_acetylcholine_receptor_signaling_pathway_(GO:0007213)	0.00577426	0.0591245	965	625.833	634	0.000526316	41	0.317998	0.317998	1	6.38544	849	964	419	1438	41	134	961	237	103	58	1268	1038
GO_BP_heart_looping_(GO:0001947)	0.00629754	0.0591245	1480	766.083	862	0.000526316	49	0.142019	-0.187356	-1	2.85175	1479	901	204	388	56	49	823	1351	1195	148	1282	1317
GO_BP_positive_regulation_of_fibroblast_proliferation_(GO:0048146)	0.00629754	0.0591245	145	353.167	259	0.000526316	52	0.36672	-0.384161	-1	7.36377	141	244	555	488	52	116	441	274	152	75	1302	398
GO_BP_insulin-like_growth_factor_receptor_signaling_pathway_(GO:0048009)	0.00629754	0.0591245	35	576.917	523.5	0.000526316	34	0.339022	0.339022	1	6.80758	579	938	309	545	34	43	814	490	502	35	1323	1311
GO_BP_aging_(GO:0007568)	0.00629754	0.0591245	305	305.333	188.5	0.000526316	13	0.384028	0.407167	1	7.71132	302	110	17	66	13	223	147	595	318	379	1340	154
GO_BP_positive_regulation_of_synapse_assembly_(GO:0051965)	0.00544589	0.0591245	115	397.5	172	0.000496311	20	0.244984	0.244984	1	4.9193	114	20	362	1454	230	336	82	59	80	659	1342	32
GO_BP_positive_regulation_of_protein_ubiquitination_(GO:0031398)	0.00629754	0.0591245	635	549.833	628.5	0.000526316	1	0.205725	0.170655	1	4.13097	624	817	95	822	32	1	573	635	633	123	1352	891
GO_BP_embryo_implantation_(GO:0007566)	0.00629754	0.0591245	855	629.917	521	0.000526316	11	0.269969	-0.269969	-1	5.42101	855	1261	179	81	27	11	1185	1203	342	390	1373	652
GO_BP_associative_learning_(GO:0008306)	0.00568508	0.0591245	245	613.083	402	0.000518166	83	0.193104	-0.268249	-1	3.87754	241	293	949	1468	633	485	319	158	83	1066	1386	276
GO_BP_positive_regulation_of_blood_vessel_endothelial_cell_migration_(GO:0043536)	0.00629754	0.0591245	115	268.25	144.5	0.000526316	38	0.633529	-0.633529	-1	12.7213	191	50	329	174	53	400	241	115	114	101	1413	38
GO_BP_positive_regulation_of_cellular_component_movement_(GO:0051272)	0.00629754	0.0591245	425	555.333	560.5	0.000526316	13	0.202909	-0.202909	-1	4.07443	424	808	308	697	60	13	817	895	274	214	1422	732
GO_BP_membrane_protein_ectodomain_proteolysis_(GO:0006509)	0.00429609	0.0591245	40	284.583	46.5	0.000358714	13	0.250876	0.250876	1	5.03761	40	13	603	903	48	33	45	135	124	21	1430	20
GO_BP_histone_H4-K5_acetylation_(GO:0043981)	0.00638015	0.0592443	100	421.583	316	0.00053324	22	0.0881054	-0.105501	-1	1.7679	96	22	639	917	619	669	108	161	176	456	1170	26
GO_BP_lipid_homeostasis_(GO:0055088)	0.00642924	0.0593316	330	422.167	352	0.000537355	85	0.273383	0.273383	1	5.48278	328	413	317	793	551	902	376	238	85	273	528	262
GO_BP_blood_coagulation_(GO:0007596)	0.00653268	0.0596756	910	608.667	514.5	0.000546027	22	0.325964	0.358323	1	6.52391	910	483	451	22	215	583	473	1138	546	658	1441	384
GO_BP_negative_regulation_of_translation_(GO:0017148)	0.00654635	0.0596756	65	442.083	363.5	0.000547173	62	0.173112	-0.0994954	-1	3.4647	159	62	180	976	413	511	314	521	86	546	1473	64
GO_BP_high-density_lipoprotein_particle_remodeling_(GO:0034375)	0.00689693	0.0624903	605	548.167	636	0.000576569	23	0.385529	-0.443867	-1	7.58989	601	806	671	23	150	60	977	873	920	121	410	966
GO_BP_branched_chain_family_amino_acid_catabolic_process_(GO:0009083)	0.007026	0.0632576	190	409.167	337	0.000587394	45	0.0965923	0.105441	1	1.89324	189	163	595	825	984	584	60	45	87	734	485	159
GO_BP_establishment_of_mitotic_spindle_orientation_(GO:0000132)	0.00706623	0.0632576	120	254.917	126.5	0.000590769	10	0.3609	0.428965	1	7.07376	278	112	284	305	95	120	133	182	88	10	1332	120
GO_BP_DNA_synthesis_involved_in_DNA_repair_(GO:0000731)	0.00715739	0.0636923	100	296.167	97.5	0.000652798	27	0.45681	0.45681	1	8.93142	38	72	350	1386	98	27	56	130	146	78	1076	97
GO_BP_endocrine_pancreas_development_(GO:0031018)	0.00725976	0.0638432	260	511.75	341.5	0.000607002	89	0.124338	0.124338	1	2.42893	259	363	1170	320	1115	517	225	123	89	1248	164	548
GO_BP_Notch_receptor_processing_(GO:0007220)	0.00723118	0.0638432	30	300.417	219	0.000604605	28	0.255074	0.255074	1	4.98284	307	30	240	281	115	46	162	361	655	198	1182	28
GO_BP_branching_involved_in_salivary_gland_morphogenesis_(GO:0060445)	0.00738079	0.064528	630	768.083	791.5	0.000673243	67	0.19317	0.0367774	1	3.75893	630	749	1246	1301	1037	1341	1088	67	92	83	752	831
GO_BP_ear_development_(GO:0043583)	0.00743274	0.0646043	105	433.083	258.5	0.000677997	6	0.109848	-0.109848	-1	2.13663	101	6	440	1143	648	864	70	52	336	1326	181	30
GO_BP_telomere_maintenance_(GO:0000723)	0.00753527	0.0651169	75	311.417	158.5	0.000630118	42	0.353209	0.45681	1	6.85037	72	81	80	598	581	186	42	204	90	271	1401	131
GO_BP_elevation_of_cytosolic_calcium_ion_concentration_(GO:0007204)	0.0081133	0.0697091	835	867	834.5	0.000678636	24	0.491797	0.491797	1	9.30028	832	799	1142	24	1422	1193	696	1173	666	837	936	684
GO_BP_neuron_fate_commitment_(GO:0048663)	0.00853465	0.072496	545	412	384	0.000714018	95	0.340249	0.340249	1	6.33967	545	673	342	236	181	158	657	426	95	188	432	1011
GO_BP_ERK1_and_ERK2_cascade_(GO:0070371)	0.00849779	0.072496	295	346.25	256.5	0.000710922	37	0.53644	0.53644	1	9.99519	293	239	338	343	249	987	264	214	94	37	863	234
GO_BP_low-density_lipoprotein_particle_remodeling_(GO:0034374)	0.00859092	0.0725617	655	469.833	292	0.000784059	99	0.327191	0.327191	1	6.09426	653	218	762	1336	608	149	299	285	99	160	877	192
GO_BP_positive_regulation_of_osteoclast_differentiation_(GO:0045672)	0.00887603	0.0745487	70	381.833	347	0.000742695	12	0.197975	-0.290087	-1	3.64951	69	412	674	200	698	774	261	12	159	537	282	504
GO_BP_calcium_ion_transport_into_cytosol_(GO:0060402)	0.00902818	0.0754029	1240	638.667	624	0.000824131	100	0.527819	0.527819	1	9.68723	564	111	1237	1237	740	976	425	684	100	878	519	193
GO_BP_positive_regulation_of_neuroblast_proliferation_(GO:0002052)	0.00914639	0.0759659	205	661.5	604	0.000834967	36	0.150584	-0.27203	-1	2.75577	204	320	1233	1310	1183	944	330	36	102	1068	786	422
GO_BP_protein_N-linked_glycosylation_via_asparagine_(GO:0018279)	0.0092995	0.0768108	35	299.583	133.5	0.000778281	11	0.185054	0.176429	1	3.37205	94	29	11	912	155	112	32	507	673	682	355	33
GO_BP_heterophilic_cell-cell_adhesion_(GO:0007157)	0.00936168	0.0768996	145	223.583	145.5	0.000783508	6	0.157477	0.182174	1	2.86825	142	55	222	354	372	6	57	149	98	230	961	37
GO_BP_cellular_response_to_amino_acid_stimulus_(GO:0071230)	0.00954657	0.0779897	20	141.5	76.5	0.00079905	15	0.457419	0.457419	1	8.28561	62	19	177	217	91	19	52	277	445	15	290	34
GO_BP_regulation_of_transcription_involved_in_G1/S_phase_of_mitotic_cell_cycle_(GO:0000083)	0.00993152	0.0806936	200	221.5	166.5	0.000831418	87	0.369153	0.369153	1	6.59744	209	120	597	198	100	133	159	198	101	87	582	174
GO_BP_regulation_of_heart_rate_(GO:0002027)	0.0100926	0.0815594	225	594.25	391.5	0.000921749	107	0.128205	0.128205	1	2.28154	225	206	1317	1369	759	980	197	157	107	533	1031	250
GO_BP_osteoblast_differentiation_(GO:0001649)	0.010151	0.0815897	215	274.583	177.5	0.000849875	25	0.349415	-0.283071	-1	6.21728	211	215	175	25	97	118	317	142	142	180	1209	464
GO_BP_lipoprotein_metabolic_process_(GO:0042157)	0.0102367	0.0818387	690	555.083	453.5	0.000857086	26	0.244224	0.244224	1	4.34029	688	263	832	26	896	389	362	518	1085	1042	338	222
GO_BP_positive_regulation_of_vasoconstriction_(GO:0045907)	0.0104277	0.0826879	295	451.083	352	0.000873157	21	0.108084	-0.108084	-1	1.91292	292	317	627	458	657	974	234	133	104	1209	21	387
GO_BP_bone_development_(GO:0060348)	0.0104535	0.0826879	310	594.167	394.5	0.000954866	42	0.139045	-0.153505	-1	2.46089	310	276	418	1476	838	614	354	42	108	891	1432	371
GO_BP_response_to_endoplasmic_reticulum_stress_(GO:0034976)	0.0105837	0.0832767	775	619.167	748	0.000886279	71	0.196712	0.1644	1	3.47159	771	957	248	725	160	125	1071	829	105	71	1104	1264
GO_BP_positive_regulation_of_collagen_biosynthetic_process_(GO:0032967)	0.0109911	0.0838352	110	352.667	207	0.00100422	46	0.20797	0.20797	1	3.66041	188	211	728	1110	203	107	236	770	110	84	46	439
GO_BP_positive_regulation_of_defense_response_to_virus_by_host_(GO:0002230)	0.0109452	0.0838352	470	653	521.5	0.001	43	0.169016	0.169016	1	2.97479	469	43	939	1197	1166	1070	415	574	202	1275	383	103
GO_BP_positive_regulation_of_blood_pressure_(GO:0045777)	0.0109452	0.0838352	430	516.833	426.5	0.001	33	0.340249	0.340249	1	5.9886	428	33	432	1209	464	1198	292	425	208	1031	413	69
GO_BP_tRNA_aminoacylation_for_protein_translation_(GO:0006418)	0.0108217	0.0838352	45	398	422.5	0.00090631	42	0.265739	-0.20704	-1	4.67718	42	89	806	994	439	481	63	110	487	406	783	76
GO_BP_positive_regulation_of_macrophage_derived_foam_cell_differentiation_(GO:0010744)	0.0107629	0.0838352	435	775.333	780.5	0.000901366	106	0.125459	-0.176819	-1	2.20815	432	732	1290	262	1100	1431	927	124	106	1358	829	713
GO_BP_retinoic_acid_metabolic_process_(GO:0042573)	0.0109452	0.0838352	265	717.25	722	0.001	34	0.194853	0.194853	1	3.42955	263	34	974	1469	1156	857	231	275	587	1317	1398	46
GO_BP_positive_regulation_of_CREB_transcription_factor_activity_(GO:0032793)	0.0118525	0.0842976	75	278.917	142.5	0.00108335	23	0.220631	-0.227509	-1	3.87463	71	161	363	1147	179	34	53	23	115	886	191	124
GO_BP_synaptic_transmission,_cholinergic_(GO:0007271)	0.0118642	0.0842976	745	554.333	550.5	0.00108442	116	0.518127	-0.518127	-1	9.09914	597	745	743	1172	223	237	1062	504	116	342	284	627
GO_BP_nucleosome_disassembly_(GO:0006337)	0.0119342	0.0842976	135	398.583	302	0.001	24	0.150019	-0.150019	-1	2.63458	132	24	886	1021	212	496	247	308	461	558	296	142
GO_BP_response_to_gamma_radiation_(GO:0010332)	0.0113299	0.0842976	860	632.417	627.5	0.000949095	28	0.169016	0.169016	1	2.96819	859	361	565	28	1078	726	437	690	1038	984	538	285
GO_BP_regulation_of_autophagy_(GO:0010506)	0.0119342	0.0842976	50	185.75	155.5	0.001	8	0.211927	-0.211927	-1	3.72177	47	8	291	246	279	170	79	119	173	133	543	141
GO_BP_positive_regulation_of_GTPase_activity_(GO:0043547)	0.0119342	0.0842976	905	327.667	229.5	0.001	40	0.496788	0.336719	1	8.72439	904	40	60	162	221	390	238	726	196	274	634	87
GO_BP_keratinocyte_proliferation_(GO:0043616)	0.0119539	0.0842976	455	693.917	532.5	0.00109267	117	0.420469	0.420469	1	7.38411	454	478	1400	1270	868	1333	428	350	117	587	649	393
GO_BP_regulation_of_mRNA_stability_(GO:0043488)	0.011944	0.0842976	680	429.25	359	0.00109176	40	0.149955	-0.184286	-1	2.63345	239	106	678	1280	325	498	195	393	235	482	680	40
GO_BP_response_to_nutrient_(GO:0007584)	0.0119342	0.0842976	75	242.083	180.5	0.001	29	0.324471	0.321185	1	5.69822	73	32	52	195	427	311	29	229	166	620	723	48
GO_BP_ER_to_Golgi_vesicle-mediated_transport_(GO:0006888)	0.0116368	0.0842976	130	421.25	382	0.00097494	26	0.116974	0.116974	1	2.05424	126	26	804	1070	471	394	49	293	370	681	732	39
GO_BP_protein_sumoylation_(GO:0016925)	0.0119342	0.0842976	735	688.25	651	0.001	42	0.238788	0.238788	1	4.1935	732	42	655	990	485	606	647	1368	1322	542	791	79
GO_BP_endochondral_ossification_(GO:0001958)	0.0119342	0.0842976	370	496.583	395.5	0.001	38	0.339685	0.339685	1	5.96541	367	38	916	167	524	382	409	686	1332	206	880	52
GO_BP_leukocyte_migration_(GO:0050900)	0.0119342	0.0842976	50	275.75	94	0.001	4	0.297458	0.324963	1	5.22384	48	35	4	56	76	195	105	217	581	893	1016	83
GO_BP_regulation_of_protein_localization_(GO:0032880)	0.0119342	0.0842976	90	387.917	228	0.001	15	0.221139	0.201273	1	3.88356	87	15	563	616	245	211	48	57	481	1178	1080	74
GO_BP_post-translational_protein_modification_(GO:0043687)	0.0119342	0.0842976	265	484.75	390.5	0.001	16	0.23532	0.221425	1	4.13259	265	39	783	749	149	16	132	881	937	516	1277	73
GO_BP_protein_glycosylation_(GO:0006486)	0.0119342	0.0842976	545	560.583	353.5	0.001	31	0.1951	0.181584	1	3.42626	543	31	54	78	891	164	113	808	1411	1286	1304	44
GO_BP_response_to_growth_factor_stimulus_(GO:0070848)	0.0124358	0.0868765	515	418	344	0.00113697	5	0.546777	-0.346567	-1	9.48529	511	585	353	1140	88	154	628	335	121	5	174	922
GO_BP_axis_specification_(GO:0009798)	0.0124142	0.0868765	365	532.667	423	0.00113498	120	0.20797	0.20797	1	3.60779	411	291	435	1313	565	361	361	636	120	842	794	263
GO_BP_pentose-phosphate_shunt_(GO:0006098)	0.0125343	0.0871574	435	598.333	580.5	0.00105058	3	0.177809	0.177809	1	3.08048	431	348	920	841	194	3	563	538	816	931	997	598
GO_BP_inner_ear_development_(GO:0048839)	0.0126704	0.0876113	840	791.583	809	0.00106205	112	0.232116	0.232116	1	4.01278	839	1158	660	348	548	817	1174	801	112	490	1084	1468
GO_BP_positive_regulation_of_B_cell_differentiation_(GO:0045579)	0.0127168	0.0876113	230	650.917	586	0.00106596	113	0.184286	-0.184286	-1	3.1859	228	286	1089	654	1017	1301	597	197	113	575	1374	380
GO_BP_notochord_development_(GO:0030903)	0.0130045	0.0887749	630	308.917	194.5	0.00118927	2	0.291286	0.36031	1	5.00842	626	236	445	1119	122	18	456	141	153	2	93	296
GO_BP_double-strand_break_repair_(GO:0006302)	0.0129684	0.0887749	140	403.75	287.5	0.00108717	8	0.181323	0.181323	1	3.1177	138	186	45	687	599	8	51	479	314	801	1276	261
GO_BP_protein_stabilization_(GO:0050821)	0.0131059	0.0890603	1375	779	877	0.00109877	9	0.190898	0.190898	1	3.27799	1372	912	75	842	448	9	1270	1396	1255	417	916	436
GO_BP_muscle_organ_development_(GO:0007517)	0.0132077	0.0893462	855	732.417	859	0.00110736	29	0.228173	0.223265	1	3.91284	854	1424	37	29	364	57	1218	883	864	654	985	1420
GO_BP_mitotic_spindle_organization_(GO:0007052)	0.0133123	0.08953	120	323.917	133	0.00111618	49	0.573548	0.573548	1	9.82719	49	113	1061	264	276	245	75	117	118	60	1361	148
GO_BP_regulation_of_long-term_neuronal_synaptic_plasticity_(GO:0048169)	0.0133546	0.08953	60	479.417	351.5	0.00111976	17	0.567497	-0.567497	-1	9.72351	58	233	669	541	913	952	146	17	122	470	1436	196
GO_BP_gamete_generation_(GO:0007276)	0.0134885	0.0896239	430	436	357	0.00113105	119	0.20797	0.20797	1	3.56181	429	139	311	165	977	542	249	403	119	628	1140	130
GO_BP_embryonic_digestive_tract_development_(GO:0048566)	0.0134693	0.0896239	115	547.333	405.5	0.00123205	20	0.197877	-0.262317	-1	3.38895	111	336	961	1446	708	619	210	20	245	136	1301	475
GO_BP_positive_regulation_of_endothelial_cell_proliferation_(GO:0001938)	0.0136573	0.0903435	460	665.5	581.5	0.00114529	31	0.400116	-0.393332	-1	6.8299	460	791	96	31	370	475	1466	844	607	872	1418	556
GO_BP_glycosphingolipid_metabolic_process_(GO:0006687)	0.0139633	0.091961	45	310.75	162.5	0.00117112	22	0.171192	0.155847	1	2.90065	45	54	553	566	284	22	27	122	203	578	1215	60
GO_BP_induction_of_positive_chemotaxis_(GO:0050930)	0.0142409	0.0919857	85	264	118.5	0.00130308	25	0.304024	-0.425995	-1	5.15074	82	133	425	1101	250	417	104	62	479	43	25	47
GO_BP_angiogenesis_(GO:0001525)	0.0141128	0.0919857	995	646.5	631	0.00118374	32	0.292766	0.232454	1	4.96	794	489	991	32	972	362	252	710	1104	991	552	509
GO_BP_transcription,_DNA-dependent_(GO:0006351)	0.0141683	0.0919857	320	511.917	589.5	0.00118843	9	0.119031	-0.121828	-1	2.01661	317	549	9	885	159	17	654	863	829	521	630	710
GO_BP_protein_peptidyl-prolyl_isomerization_(GO:0000413)	0.0142747	0.0919857	100	259.333	169	0.00119741	43	0.26049	0.275612	1	4.41319	97	136	200	629	96	316	90	168	236	170	931	43
GO_BP_cell_death_(GO:0008219)	0.0140535	0.0919857	585	747.833	684	0.00117873	15	0.178023	0.1482	1	3.01605	1184	334	786	582	582	15	359	1484	1355	979	991	323
GO_BP_DNA_damage_response,_signal_transduction_by_p53_class_mediator_resulting_in_transcription_of_p21_class_mediator_(GO:0006978)	0.014555	0.0925465	365	567.917	372.5	0.00122108	123	0.457555	0.457555	1	7.7321	364	140	1179	381	1029	951	175	348	123	1053	853	219
GO_BP_toll-like_receptor_signaling_pathway_(GO:0002224)	0.0145962	0.0925465	50	367.833	238	0.00122456	27	0.343721	-0.395172	-1	5.80845	46	202	27	879	268	561	187	247	155	718	895	229
GO_BP_regulation_of_fatty_acid_oxidation_(GO:0046320)	0.0146713	0.0925465	940	969.667	967.5	0.0012309	23	0.0953386	0.0899051	1	1.6111	1415	1101	605	801	1077	23	940	1486	977	958	940	1313
GO_BP_positive_regulation_of_chemokine_production_(GO:0032722)	0.0144983	0.0925465	1095	696.833	696	0.0012163	20	0.467171	-0.187356	-1	7.89461	1094	1481	267	42	109	20	1344	1331	615	167	1115	777
GO_BP_vasculogenesis_(GO:0001570)	0.0146562	0.0925465	1325	808.25	1089	0.00122963	21	0.253343	0.27518	1	4.28118	893	1415	106	270	116	21	1285	1398	1325	210	1322	1338
GO_BP_phospholipid_efflux_(GO:0033700)	0.0148641	0.0933691	1050	870.667	1013	0.0013605	45	0.330215	-0.281328	-1	5.55947	1049	1366	431	1359	166	45	1296	1348	884	106	977	1421
GO_BP_cholesterol_homeostasis_(GO:0042632)	0.0149934	0.0933963	860	367	291.5	0.00125812	29	0.360487	0.332694	1	6.06839	856	297	111	54	153	29	286	742	662	253	621	340
GO_BP_cellular_senescence_(GO:0090398)	0.0149689	0.0933963	555	622.667	588.5	0.00125605	28	0.24162	0.293489	1	4.06739	555	887	305	622	144	28	735	495	1005	76	1254	1366
GO_BP_cholesterol_efflux_(GO:0033344)	0.0153427	0.093722	945	752.833	800.5	0.00128763	36	0.197848	-0.160561	-1	3.32566	943	1340	658	178	536	36	1404	1165	1214	277	137	1146
GO_BP_regulation_of_cell_cycle_(GO:0051726)	0.0151203	0.093722	460	642.25	483.5	0.00126884	30	0.421483	0.547954	1	7.08476	1181	979	507	138	368	30	966	1319	456	460	427	876
GO_BP_neuroblast_proliferation_(GO:0007405)	0.0153591	0.093722	130	284.667	190	0.00140613	54	0.178983	0.178983	1	3.00855	183	203	377	1212	103	54	126	72	322	129	438	197
GO_BP_lamellipodium_assembly_(GO:0030032)	0.0152845	0.093722	130	314.667	193.5	0.00128272	116	0.34794	0.34794	1	5.84857	163	130	203	766	184	523	127	242	125	461	736	116
GO_BP_transcription-coupled_nucleotide-excision_repair_(GO:0006283)	0.0151771	0.093722	175	347.917	265.5	0.00127364	31	0.603704	0.603704	1	10.1477	173	216	72	676	287	31	87	576	381	275	1145	256
GO_BP_oxygen_transport_(GO:0015671)	0.0154637	0.0937283	750	899.167	967.5	0.00141577	129	0.0805034	0.0367774	1	1.35315	748	1043	1365	1217	1039	1253	1493	288	129	862	457	896
GO_BP_cerebellar_Purkinje_cell_layer_development_(GO:0021680)	0.0157363	0.0937283	875	636.917	653	0.00144091	61	0.0892591	0.0919011	1	1.50032	873	384	736	1276	646	61	414	485	534	909	665	660
GO_BP_positive_regulation_of_neuron_apoptosis_(GO:0043525)	0.015613	0.0937283	400	418.25	363.5	0.00131048	38	0.397871	-0.437807	-1	6.68767	399	328	817	216	170	38	887	429	306	297	698	434
GO_BP_positive_regulation_of_MAP_kinase_activity_(GO:0043406)	0.0155109	0.0937283	140	310.083	188	0.00130186	51	0.45447	-0.633529	-1	7.63902	224	521	172	204	139	51	586	136	126	122	837	603
GO_BP_lipid_transport_(GO:0006869)	0.0155716	0.0937283	590	418.833	352	0.00130699	37	0.210258	0.210258	1	3.53414	588	83	79	280	424	37	171	982	542	505	1281	54
GO_BP_positive_regulation_of_membrane_protein_ectodomain_proteolysis_(GO:0051044)	0.0157225	0.0937283	1120	723.917	525.5	0.00143964	59	0.182851	0.182851	1	3.07347	1118	529	376	1453	266	59	968	1447	522	125	1341	483
GO_BP_positive_regulation_of_catalytic_activity_(GO:0043085)	0.0158159	0.0938287	490	426.583	441.5	0.00132765	40	0.271442	0.271442	1	4.56051	487	166	532	306	435	40	200	708	639	1014	448	144
GO_BP_grooming_behavior_(GO:0007625)	0.0190139	0.0967761	445	498.333	440.5	0.00174366	28	0.122867	0.122867	1	2.03731	295	440	441	1108	854	1037	184	28	227	881	41	444
GO_BP_establishment_of_protein_localization_(GO:0045184)	0.0178426	0.0967761	1030	509.333	494	0.00149918	40	0.434934	0.434934	1	7.21183	1028	584	661	504	304	75	1039	987	484	40	64	342
GO_BP_nucleotide-excision_repair_(GO:0006289)	0.0186908	0.0967761	255	377.25	336	0.00157107	34	0.603704	0.603704	1	10.0103	255	282	34	627	900	87	116	751	596	410	79	390
GO_BP_regulation_of_cell_adhesion_(GO:0030155)	0.0164685	0.0967761	90	413.667	359	0.00138284	47	0.480164	0.666204	1	7.96182	1032	373	87	62	89	47	442	1233	793	345	80	381
GO_BP_Wnt_receptor_signaling_pathway_(GO:0016055)	0.0175794	0.0967761	655	773.25	807.5	0.00147689	70	0.229992	0.225774	1	3.81359	595	1252	793	653	897	70	1203	822	1014	655	110	1215
GO_BP_regulation_of_actin_cytoskeleton_organization_(GO:0032956)	0.0166863	0.0967761	175	346.667	335	0.00140128	53	0.148438	-0.190611	-1	2.46132	172	570	165	464	185	53	372	581	298	451	145	704
GO_BP_cellular_response_to_organic_cyclic_compound_(GO:0071407)	0.019379	0.0967761	105	361.583	327	0.00162944	102	0.37284	0.37284	1	6.18222	632	102	552	102	322	421	335	1060	134	332	176	171
GO_BP_regulation_of_neuron_differentiation_(GO:0045664)	0.0188716	0.0967761	1400	833.333	879	0.0015864	92	0.209724	0.200671	1	3.47753	1172	1399	306	586	328	92	1381	1352	1396	444	192	1352
GO_BP_actin_cytoskeleton_organization_(GO:0030036)	0.0172231	0.0967761	345	552	496.5	0.00144672	63	0.271697	-0.254699	-1	4.50513	344	850	486	164	362	63	1242	835	815	706	250	507
GO_BP_regulation_of_small_GTPase_mediated_signal_transduction_(GO:0051056)	0.0200313	0.0967761	245	691.083	795.5	0.0016848	34	0.426391	0.525403	1	7.07018	244	933	782	34	809	456	854	858	1218	702	344	1059
GO_BP_sphingolipid_metabolic_process_(GO:0006665)	0.0185783	0.0967761	480	294.25	207	0.00156153	62	0.205307	0.1647	1	3.40428	232	88	69	834	163	85	62	477	513	476	350	182
GO_BP_protein_modification_process_(GO:0006464)	0.0188166	0.0967761	820	718.667	701.5	0.00158173	91	0.368186	0.409643	1	6.10505	1175	820	785	517	575	91	816	1295	997	618	381	554
GO_BP_response_to_DNA_damage_stimulus_(GO:0006974)	0.0199542	0.0967761	940	785.083	860.5	0.00167825	106	0.288907	-0.248294	-1	4.7905	940	1268	488	333	274	106	1110	1307	1204	781	428	1182
GO_BP_response_to_light_stimulus_(GO:0009416)	0.0173635	0.0967761	110	211.25	192.5	0.0014586	65	0.283248	-0.283248	-1	4.69667	88	78	256	312	107	65	344	190	333	195	458	109
GO_BP_pantothenate_metabolic_process_(GO:0015939)	0.0188126	0.0967761	295	631.167	544	0.00172504	55	0.0769993	-0.108254	-1	1.27676	294	199	752	1222	1163	1466	610	55	139	867	478	329
GO_BP_positive_regulation_of_axonogenesis_(GO:0050772)	0.0200758	0.0967761	1285	630.75	489	0.00168858	113	0.178983	0.178983	1	2.9678	1281	729	227	495	438	113	1459	1211	377	617	483	139
GO_BP_negative_regulation_of_fat_cell_differentiation_(GO:0045599)	0.0176018	0.0967761	325	388.417	322.5	0.00147879	71	0.178064	-0.254012	-1	2.95256	323	685	237	286	265	71	581	313	345	322	493	740
GO_BP_protein_ubiquitination_(GO:0016567)	0.0177518	0.0967761	1350	802.25	864	0.00149149	73	0.280653	0.307084	1	4.65364	1347	713	989	1025	893	73	886	1379	842	552	507	421
GO_BP_dorsal/ventral_axis_specification_(GO:0009950)	0.0183567	0.0967761	455	465.333	431	0.00168288	137	0.23805	0.23805	1	3.94722	451	195	411	1246	634	479	253	145	137	676	557	400
GO_BP_regulation_of_protein_catabolic_process_(GO:0042176)	0.0185432	0.0967761	180	485.833	346.5	0.00155856	83	0.123593	0.123593	1	2.04935	179	307	652	889	358	83	221	266	722	1231	587	335
GO_BP_spindle_assembly_(GO:0051225)	0.0181807	0.0967761	220	382	298	0.00152783	78	0.282227	0.282227	1	4.67973	216	310	837	705	445	78	151	280	451	218	607	286
GO_BP_face_morphogenesis_(GO:0060325)	0.019105	0.0967761	1200	663.417	636	0.0016062	94	0.399449	0.399449	1	6.62344	1198	362	1053	663	201	94	999	1246	1056	266	609	214
GO_BP_histone_H3_acetylation_(GO:0043966)	0.0199011	0.0967761	645	630.583	604	0.00167374	105	0.0986201	-0.113678	-1	1.63526	314	435	536	643	1069	105	633	800	575	1341	644	472
GO_BP_negative_regulation_of_macrophage_derived_foam_cell_differentiation_(GO:0010745)	0.0172155	0.0967761	230	771.583	880.5	0.00144607	62	0.343151	-0.359111	-1	5.68993	1108	1495	334	228	290	62	1249	1305	1153	226	653	1156
GO_BP_protein_localization_to_nucleus_(GO:0034504)	0.0188001	0.0967761	775	540.333	624.5	0.00158034	68	0.275766	0.275766	1	4.5726	772	68	888	562	555	90	1027	699	837	184	687	115
GO_BP_positive_regulation_of_endothelial_cell_migration_(GO:0010595)	0.0196869	0.0967761	1385	878.75	898	0.00165557	102	0.359111	-0.359111	-1	5.95458	1383	1201	230	156	684	102	873	1482	1407	923	693	1411
GO_BP_response_to_exogenous_dsRNA_(GO:0043330)	0.0198945	0.0967761	1100	929.083	1016.5	0.00182516	135	0.110214	0.124665	1	1.82751	935	1098	698	1293	663	135	1335	833	1100	1109	728	1222
GO_BP_myelination_(GO:0042552)	0.0176283	0.0967761	1345	641.417	750	0.00148103	72	0.2038	0.235328	1	3.37929	1342	827	161	934	136	72	1163	756	822	508	744	232
GO_BP_peptidyl-serine_phosphorylation_(GO:0018105)	0.0192282	0.0967761	305	648.833	594.5	0.00161665	98	0.488854	0.440629	1	8.10591	303	841	1002	175	430	98	642	494	1429	547	776	1049
GO_BP_cell_growth_(GO:0016049)	0.0168228	0.0967761	530	545.167	528.5	0.00141283	56	0.301641	0.135697	1	5.00164	507	368	528	529	606	56	202	604	1298	728	813	303
GO_BP_positive_regulation_of_protein_tyrosine_kinase_activity_(GO:0061098)	0.0175105	0.0967761	680	740.75	677.5	0.00160467	107	0.633529	-0.633529	-1	10.5048	640	929	1116	1322	491	678	1384	592	133	107	820	677
GO_BP_cochlea_morphogenesis_(GO:0090103)	0.0201728	0.0967761	1395	923.25	977	0.00185093	140	0.102907	0.103301	1	1.70635	1392	1092	382	1327	418	140	862	1362	1307	703	841	1253
GO_BP_odontogenesis_(GO:0042476)	0.017432	0.0967761	615	549.75	497.5	0.00146441	67	0.23805	0.23805	1	3.94722	615	418	614	837	469	67	295	478	1011	420	856	517
GO_BP_nuclear-transcribed_mRNA_poly(A)_tail_shortening_(GO:0000289)	0.0173632	0.0967761	860	734.833	752.5	0.00145858	64	0.120004	-0.148946	-1	1.98984	1482	966	155	1013	397	64	562	1195	857	648	859	620
GO_BP_response_to_iron_ion_(GO:0010039)	0.0196564	0.0967761	70	395.75	204.5	0.00165298	68	0.13455	0.13455	1	2.23104	70	135	659	632	338	101	68	147	262	1319	873	145
GO_BP_DNA_repair_(GO:0006281)	0.0167692	0.0967761	185	297.083	236.5	0.00140829	55	0.4098	0.451522	1	6.79507	181	224	457	67	147	55	92	573	295	350	875	249
GO_BP_negative_regulation_of_Wnt_receptor_signaling_pathway_(GO:0030178)	0.0166253	0.0967761	65	451.917	247	0.00139612	63	0.104114	-0.130323	-1	1.72636	63	156	202	787	1031	636	149	66	128	1020	893	292
GO_BP_extracellular_matrix_organization_(GO:0030198)	0.0174959	0.0967761	60	394.667	197	0.00146982	40	0.167478	0.167478	1	2.77702	57	60	525	221	595	69	40	173	684	1285	955	72
GO_BP_negative_regulation_of_cyclin-dependent_protein_kinase_activity_(GO:0045736)	0.0201056	0.0967761	1290	685	674.5	0.00169111	41	0.380914	0.50243	1	6.3161	1286	1343	246	400	130	115	1418	949	321	41	962	1009
GO_BP_neural_tube_closure_(GO:0001843)	0.0198228	0.0967761	290	471.583	398.5	0.0016671	73	0.170758	0.170758	1	2.83141	288	728	73	535	120	104	352	421	436	376	988	1238
GO_BP_methionine_biosynthetic_process_(GO:0009086)	0.0164249	0.0967761	555	482.25	410	0.00150444	76	0.0871861	0.0838631	1	1.44567	509	204	371	1364	404	76	190	416	555	551	995	152
GO_BP_negative_regulation_of_catalytic_activity_(GO:0043086)	0.0187906	0.0967761	1325	669.333	714.5	0.00157953	56	0.693146	-0.518127	-1	11.4934	1325	1148	167	450	237	89	979	1063	194	56	1019	1305
GO_BP_positive_regulation_of_filopodium_assembly_(GO:0051491)	0.0173946	0.0967761	745	719.5	767	0.00146124	66	0.0780029	0.0412028	1	1.2934	741	981	691	942	509	66	1290	793	234	256	1053	1078
GO_BP_cellular_response_to_hypoxia_(GO:0071456)	0.0192717	0.0967761	125	382.417	286	0.00162034	99	0.274925	-0.190923	-1	4.55866	125	207	173	301	176	99	326	271	1097	428	1075	311
GO_BP_positive_regulation_of_signal_transduction_(GO:0009967)	0.0180926	0.0967761	1495	708.917	676	0.00152036	77	0.162896	0.11193	1	2.70105	1495	998	325	486	308	77	829	752	600	81	1127	1429
GO_BP_muscle_cell_homeostasis_(GO:0046716)	0.0183771	0.0967761	245	783.5	1079	0.00154448	81	0.171335	-0.187356	-1	2.84098	1243	1192	249	243	241	81	1247	1383	993	200	1165	1165
GO_BP_dephosphorylation_(GO:0016311)	0.0177852	0.0967761	595	624.083	610.5	0.00149432	74	0.310715	-0.312955	-1	5.15211	594	627	141	522	281	74	1045	713	1165	375	1173	779
GO_BP_positive_regulation_of_cell_migration_(GO:0030335)	0.018294	0.0967761	1080	636.333	646	0.00153744	13	0.342757	0.306191	1	5.6834	1079	825	13	60	220	79	693	1167	1187	531	1183	599
GO_BP_excretion_(GO:0007588)	0.0173225	0.0967761	270	748.083	746.5	0.00145513	132	0.27733	-0.27733	-1	4.59854	269	695	851	602	1152	1277	843	463	132	748	1200	745
GO_BP_nuclear-transcribed_mRNA_catabolic_process,_deadenylation-dependent_decay_(GO:0000288)	0.020068	0.0967761	1170	750.917	782	0.00168792	58	0.144718	-0.172251	-1	2.39963	1166	836	58	1006	521	111	357	945	728	684	1211	1388
GO_BP_developmental_growth_(GO:0048589)	0.0190256	0.0967761	345	566.833	490.5	0.00159946	93	0.236608	0.236608	1	3.9233	290	187	878	439	715	93	341	343	579	1162	1233	542
GO_BP_hippocampus_development_(GO:0021766)	0.0199263	0.0967761	675	751.75	717.5	0.00167588	136	0.46863	-0.46863	-1	7.77057	673	1003	582	414	605	659	1202	762	136	944	1238	803
GO_BP_camera-type_eye_morphogenesis_(GO:0048593)	0.0201967	0.0967761	55	569.333	292	0.00169885	53	0.118846	-0.14358	-1	1.97063	53	158	936	284	1308	797	55	109	300	1388	1308	136
GO_BP_regulation_of_peptidyl-tyrosine_phosphorylation_(GO:0050730)	0.0183447	0.0967761	1205	826.75	926.5	0.00168177	109	0.308252	0.317194	1	5.11126	1204	753	396	1451	156	109	1013	1345	1036	840	1321	297
GO_BP_cellular_amino_acid_biosynthetic_process_(GO:0008652)	0.019668	0.0967761	480	641	561	0.00165396	124	0.251932	-0.251932	-1	4.17739	477	532	145	665	978	124	1087	487	135	1065	1407	590
GO_BP_response_to_heat_(GO:0009408)	0.0185224	0.0967761	570	675.917	597.5	0.00155679	82	0.194552	-0.194552	-1	3.22595	719	1214	92	224	262	82	1465	877	569	626	1412	569
GO_BP_transforming_growth_factor_beta_receptor_signaling_pathway_(GO:0007179)	0.0196375	0.0967761	210	546.917	500	0.00165138	51	0.251964	0.147598	1	4.17793	208	606	51	531	191	100	469	761	305	907	1415	1019
GO_BP_axonogenesis_(GO:0007409)	0.0169954	0.0967761	165	344.5	193.5	0.00142744	70	0.307129	-0.423059	-1	5.09263	162	70	523	148	225	110	391	413	131	404	1446	111
GO_BP_positive_regulation_of_peptidyl-threonine_phosphorylation_(GO:0010800)	0.0169194	0.0967761	910	645.25	652.5	0.00142101	130	0.758622	0.758622	1	12.579	908	667	679	401	408	776	638	841	130	358	1448	489
GO_BP_endocytic_recycling_(GO:0032456)	0.0192356	0.0967761	1495	480	238.5	0.00176417	55	0.0944811	0.0938446	1	1.56663	297	123	357	1495	474	180	111	163	148	863	1494	55
GO_BP_sulfate_transport_(GO:0008272)	0.0204814	0.0978263	1065	711.75	826	0.00172301	121	0.281198	0.281198	1	4.64112	1062	649	685	121	813	843	874	1115	138	1026	839	376
GO_BP_nucleocytoplasmic_transport_(GO:0006913)	0.0207815	0.0989436	385	519.25	431	0.00174851	119	0.0817635	0.0745893	1	1.3429	385	222	154	1028	477	126	119	582	770	691	1402	275
GO_BP_positive_regulation_of_multicellular_organism_growth_(GO:0040018)	0.0209715	0.0992163	100	440.5	178.5	0.00176465	98	0.135692	-0.16161	-1	2.22597	98	190	896	358	866	806	167	99	140	1397	114	155
GO_BP_cellular_protein_localization_(GO:0034613)	0.0209254	0.0992163	130	584.583	426.5	0.00176073	128	0.256731	0.256731	1	4.21157	884	419	128	906	312	128	394	1282	818	423	891	430
GO_BP_cytokine_production_(GO:0001816)	0.0211638	0.0994996	85	539.583	460	0.00178099	50	0.272831	-0.272831	-1	4.47016	83	393	1045	512	934	1178	475	50	141	884	335	445
GO_BP_smoothened_signaling_pathway_(GO:0007224)	0.0211645	0.0994996	1045	728.333	832.5	0.00178105	120	0.200604	0.143015	1	3.28677	1043	1422	192	120	285	132	1462	1107	1047	178	622	1130
GO_BP_G1_phase_of_mitotic_cell_cycle_(GO:0000080)	0.022215	0.101254	315	488.917	325.5	0.00187037	99	0.245961	0.3	1	3.99939	1093	311	99	672	311	145	494	1378	340	783	108	133
GO_BP_erythrocyte_maturation_(GO:0043249)	0.0217813	0.101254	180	405.833	188.5	0.002	66	0.222056	-0.222056	-1	3.61069	176	66	1103	1124	263	970	435	170	163	201	121	78
GO_BP_adherens_junction_organization_(GO:0034332)	0.0221961	0.101254	1195	732.667	752.5	0.00186876	128	0.201961	0.227957	1	3.28394	1191	778	162	533	128	144	1121	1286	1490	727	382	850
GO_BP_endoderm_development_(GO:0007492)	0.0221499	0.101254	285	436.917	381	0.00186483	143	0.20797	0.20797	1	3.38165	283	545	346	853	146	143	416	301	535	204	562	909
GO_BP_forebrain_development_(GO:0030900)	0.0220455	0.101254	1345	620.917	664.5	0.00185596	107	0.162833	0.162833	1	2.64771	1345	960	107	130	167	273	1041	1212	143	735	594	744
GO_BP_positive_regulation_of_glycogen_biosynthetic_process_(GO:0045725)	0.0220855	0.101254	300	580	453	0.00202822	169	0.219576	0.219576	1	3.57037	298	213	950	1290	569	169	337	845	323	1002	719	245
GO_BP_negative_regulation_of_DNA_binding_(GO:0043392)	0.0217122	0.101254	370	510.75	555.5	0.00182761	136	0.30879	-0.27733	-1	5.021	368	537	574	589	193	136	619	201	1071	291	802	748
GO_BP_heart_development_(GO:0007507)	0.0217967	0.101254	1070	554	347.5	0.0018348	1	0.295887	0.247652	1	4.8112	1068	245	1	385	283	137	310	1023	1275	622	1083	216
GO_BP_magnesium_ion_transport_(GO:0015693)	0.0220218	0.101254	1235	807.583	890.5	0.0020223	167	0.264298	0.264298	1	4.29756	1232	590	932	1417	437	167	1037	849	1043	281	1205	501
GO_BP_mRNA_stabilization_(GO:0048255)	0.0221489	0.101254	790	633.833	520	0.0020341	128	0.23805	0.23805	1	3.87077	786	495	375	1477	264	172	545	557	910	128	1435	462
GO_BP_tissue_regeneration_(GO:0042246)	0.0222868	0.101273	1140	427.167	296	0.00187648	23	0.530696	0.586467	1	8.62856	1139	357	243	85	79	146	860	1421	349	23	353	71
GO_BP_cell_junction_assembly_(GO:0034329)	0.022498	0.101308	820	680.25	804	0.00189445	47	0.223829	-0.208565	-1	3.63868	816	1485	47	349	84	150	1229	1303	926	792	101	881
GO_BP_heart_morphogenesis_(GO:0003007)	0.0225233	0.101308	975	701	648	0.0018966	133	0.143126	0.143126	1	2.32673	972	1488	166	585	258	152	1448	711	908	373	133	1218
GO_BP_monocyte_chemotaxis_(GO:0002548)	0.0224244	0.101308	145	564	355.5	0.00188819	84	0.633529	-0.633529	-1	10.299	620	1108	320	84	259	1180	1450	391	144	239	143	830
GO_BP_peripheral_nervous_system_development_(GO:0007422)	0.0225656	0.101308	1410	848.75	930.5	0.0019002	145	0.623373	0.623373	1	10.1339	774	1364	1026	184	990	1147	1406	513	145	355	871	1410
GO_BP_proteasomal_ubiquitin-dependent_protein_catabolic_process_(GO:0043161)	0.0230144	0.103014	1060	1063.75	1105.5	0.0019384	155	0.0775925	0.0775925	1	1.25219	1058	1110	520	1058	1101	155	1364	1404	1032	1423	1368	1172
GO_BP_actin_filament_bundle_assembly_(GO:0051017)	0.0232338	0.10307	505	547.833	503.5	0.00195708	37	0.288674	-0.279114	-1	4.65749	504	824	187	503	218	157	1178	832	1151	147	37	836
GO_BP_negative_regulation_of_microtubule_depolymerization_(GO:0007026)	0.0231435	0.10307	80	263.583	251	0.00194939	80	0.224771	-0.224771	-1	3.62648	80	243	649	408	248	269	131	120	149	278	254	334
GO_BP_positive_regulation_of_protein_binding_(GO:0032092)	0.0232224	0.10307	1380	889.083	828.5	0.00195611	156	0.102088	0.100015	1	1.64709	1378	1091	185	815	615	156	842	1479	1459	784	666	1199
GO_BP_response_to_peptide_hormone_stimulus_(GO:0043434)	0.0235167	0.103163	1415	581.917	484.5	0.00198117	78	0.379804	0.42668	1	6.12537	1412	969	78	229	240	160	1109	739	756	329	322	640
GO_BP_tight_junction_assembly_(GO:0070830)	0.0237378	0.103163	410	401.083	426.5	0.002	63	0.0936468	0.0936468	1	1.51031	410	63	846	480	609	562	152	559	181	443	351	157
GO_BP_negative_regulation_of_canonical_Wnt_receptor_signaling_pathway_(GO:0090090)	0.0235386	0.103163	165	609.25	552.5	0.00198304	76	0.421552	0.431133	1	6.79866	639	1206	76	466	164	162	1315	662	715	229	404	1273
GO_BP_protein_localization_at_cell_surface_(GO:0034394)	0.0233318	0.103163	945	808.833	937	0.00214391	145	0.160894	0.160894	1	2.59485	945	1256	709	1267	339	179	964	929	1262	145	643	1068
GO_BP_adipose_tissue_development_(GO:0060612)	0.0237378	0.103163	250	484.333	348.5	0.002	69	0.238421	0.238421	1	3.84518	249	69	906	865	567	1002	121	166	221	448	1109	89
GO_BP_positive_regulation_of_neuron_differentiation_(GO:0045666)	0.023601	0.103163	355	514.417	433	0.00198835	110	0.212017	0.106497	1	3.41935	351	527	156	147	110	163	652	515	230	1180	1392	750
GO_BP_cell_redox_homeostasis_(GO:0045454)	0.0237378	0.103163	115	422.667	315	0.002	67	0.233481	0.212573	1	3.7655	81	67	517	851	111	376	112	580	504	254	1485	134
GO_BP_neuron_differentiation_(GO:0030182)	0.0238989	0.103562	165	779.333	801	0.00201373	161	0.225319	0.263034	1	3.62769	1442	822	519	161	899	165	759	1162	1052	811	769	791
GO_BP_response_to_ionizing_radiation_(GO:0010212)	0.024103	0.104077	1195	751.583	948.5	0.00203112	94	0.196569	-0.108084	-1	3.15789	1192	1296	94	230	152	171	1243	1123	1069	286	828	1335
GO_BP_nucleobase-containing_small_molecule_interconversion_(GO:0015949)	0.024157	0.104077	445	591.917	627.5	0.00203572	57	0.393953	0.391691	1	6.32888	1127	666	589	442	94	692	884	1073	150	57	886	443
GO_BP_positive_regulation_of_cell_proliferation_(GO:0008284)	0.0243576	0.104577	965	775.333	871.5	0.00205282	36	0.342772	0.306517	1	5.49498	961	1250	464	36	273	782	1042	1193	1261	753	128	1161
GO_BP_positive_regulation_of_canonical_Wnt_receptor_signaling_pathway_(GO:0090263)	0.024483	0.104577	985	761.667	676.5	0.00206351	110	0.274987	0.294762	1	4.40832	984	1446	110	326	434	174	1484	919	1461	396	305	1101
GO_BP_sprouting_angiogenesis_(GO:0002040)	0.0244568	0.104577	1035	828.5	962	0.00224846	192	0.420469	0.420469	1	6.74054	1033	1385	368	1268	533	192	1026	966	958	502	646	1065
GO_BP_regulation_of_transforming_growth_factor_beta_receptor_signaling_pathway_(GO:0017015)	0.0247764	0.105529	180	396.833	291	0.00208853	120	0.183496	-0.183496	-1	2.92981	120	237	612	755	773	176	161	289	180	855	311	293
GO_BP_positive_regulation_of_insulin_secretion_(GO:0032024)	0.0250642	0.106452	165	354.167	172	0.00211307	66	0.178085	0.178085	1	2.83241	165	79	244	295	983	177	98	159	167	1278	539	66
GO_BP_negative_regulation_of_neurogenesis_(GO:0050768)	0.0252149	0.106788	1020	905.833	966	0.00231897	202	0.224771	-0.224771	-1	3.56992	1019	1005	927	1324	472	202	1481	1435	1251	242	832	680
GO_BP_negative_regulation_of_cell_differentiation_(GO:0045596)	0.0259946	0.107469	370	700	694.5	0.00239154	119	0.205439	-0.202909	-1	3.2536	660	870	369	1123	411	208	1044	729	1494	369	119	1004
GO_BP_response_to_hypoxia_(GO:0001666)	0.0262273	0.107469	355	419.5	356	0.00221233	39	0.282845	0.275174	1	4.4795	284	355	484	39	426	254	165	512	1160	645	357	353
GO_BP_spinal_cord_association_neuron_differentiation_(GO:0021527)	0.0261972	0.107469	695	938.667	1006	0.0024104	31	0.193652	-0.350527	-1	3.06692	695	883	1367	1203	1274	1457	1004	31	560	1381	401	1008
GO_BP_mRNA_processing_(GO:0006397)	0.0258403	0.107469	470	772.333	699.5	0.00217929	175	0.30899	-0.373167	-1	4.89357	467	1307	471	1037	576	183	1488	823	946	175	534	1261
GO_BP_reverse_cholesterol_transport_(GO:0043691)	0.0257893	0.107469	1280	790.333	854.5	0.00217494	49	0.385529	-0.443867	-1	6.10573	814	1228	895	49	584	181	1278	1130	1327	169	549	1280
GO_BP_hexose_transport_(GO:0008645)	0.0259884	0.107469	170	562.083	437	0.00219193	91	0.079452	0.0803716	1	1.2583	166	258	1008	970	1387	546	91	210	154	1036	591	328
GO_BP_positive_regulation_of_protein_catabolic_process_(GO:0045732)	0.0258314	0.107469	1215	695.917	524.5	0.00217853	61	0.32738	-0.429751	-1	5.18482	1215	1351	196	456	119	182	1117	1188	419	61	593	1454
GO_BP_cellular_lipid_metabolic_process_(GO:0044255)	0.0262749	0.107469	1315	870.75	877.5	0.00221639	188	0.219979	0.184133	1	3.48387	1311	861	990	711	894	188	570	1321	1220	686	615	1082
GO_BP_regulation_of_cell_proliferation_(GO:0042127)	0.0261616	0.107469	190	461.5	293	0.00220672	12	0.256745	0.260297	1	4.06614	316	121	12	308	278	187	186	590	1457	1363	629	91
GO_BP_positive_regulation_of_DNA_replication_(GO:0045740)	0.0263103	0.107469	710	583.917	477	0.00221941	136	0.440129	-0.633529	-1	6.97045	708	1107	158	136	246	189	1345	1084	206	158	708	962
GO_BP_mRNA_cleavage_(GO:0006379)	0.026029	0.107469	1495	847.75	714	0.00239474	161	0.119445	-0.0711993	-1	1.89169	1491	762	702	1292	546	660	1415	1313	161	538	726	567
GO_BP_kidney_development_(GO:0001822)	0.0259226	0.107469	565	623.917	619.5	0.00218631	70	0.305694	-0.423257	-1	4.84137	563	1028	70	176	104	184	1284	908	879	530	1085	676
GO_BP_negative_regulation_of_cell_migration_(GO:0030336)	0.0259611	0.107469	1025	814.167	865	0.0021896	185	0.30401	-0.30401	-1	4.8147	1025	1093	516	188	814	185	623	1217	779	967	1447	916
GO_BP_endocytosis_(GO:0006897)	0.0269533	0.107944	1365	664.417	512.5	0.00227435	3	0.15962	0.169227	1	2.52295	1361	396	3	1052	593	196	322	1337	1417	725	139	432
GO_BP_patterning_of_blood_vessels_(GO:0001569)	0.0271918	0.107944	645	504.333	526	0.00229473	200	0.0909287	0.0909287	1	1.43722	438	502	214	521	641	200	706	531	547	751	359	642
GO_BP_positive_regulation_of_transcription,_DNA-dependent_(GO:0045893)	0.0272206	0.107944	110	460.167	505	0.00229719	61	0.30995	-0.267307	-1	4.89908	108	558	452	61	148	201	567	782	804	692	388	761
GO_BP_response_to_copper_ion_(GO:0046688)	0.0268726	0.107944	1100	755.667	711	0.00226745	187	0.133844	-0.108084	-1	2.11554	1374	1097	318	187	335	194	1157	1490	1006	397	416	1097
GO_BP_nucleoside_metabolic_process_(GO:0009116)	0.0270698	0.107944	570	561.75	523	0.0022843	157	0.233013	0.233013	1	3.68301	566	395	919	785	689	1024	432	653	157	480	418	223
GO_BP_2-oxoglutarate_metabolic_process_(GO:0006103)	0.0269625	0.107944	585	750.417	717	0.00227513	197	0.117358	-0.110567	-1	1.85497	585	892	626	575	779	197	655	986	427	1302	815	1166
GO_BP_cardiac_muscle_tissue_development_(GO:0048738)	0.0271642	0.107944	340	773.917	961.5	0.0025005	65	0.119193	-0.119193	-1	1.88396	339	169	977	1392	1106	990	946	241	641	1320	1101	65
GO_BP_regulation_of_protein_phosphorylation_(GO:0001932)	0.0271865	0.107944	200	438.5	315.5	0.00229427	173	0.405388	0.405388	1	6.40758	369	292	199	330	392	199	301	491	951	173	1335	230
GO_BP_chaperone_mediated_protein_folding_requiring_cofactor_(GO:0051085)	0.0269766	0.107944	820	484.167	291	0.00227634	30	0.0886051	0.096481	1	1.4005	75	151	700	817	997	412	46	30	156	819	1437	170
GO_BP_intracellular_protein_transport_(GO:0006886)	0.0266801	0.107944	815	738.167	820.5	0.002251	122	0.18015	0.11344	1	2.84745	815	182	988	1061	726	193	122	943	1093	826	1449	460
GO_BP_negative_regulation_of_transcription,_DNA-dependent_(GO:0045892)	0.0270269	0.107944	240	646.75	593.5	0.00228064	198	0.318436	0.321072	1	5.03321	236	797	455	465	272	198	741	951	591	596	1458	1001
GO_BP_regulation_of_phosphorylation_(GO:0042325)	0.0273687	0.107958	335	369.417	317	0.00230984	143	0.326547	0.326547	1	5.16109	332	223	264	581	334	436	143	302	158	1039	378	243
GO_BP_MAPK_cascade_(GO:0000165)	0.0273658	0.107958	55	307.667	215	0.0023096	39	0.308242	-0.308242	-1	4.87178	55	127	39	269	323	221	78	296	209	613	1363	99
GO_BP_transcription_elongation_from_RNA_polymerase_II_promoter_(GO:0006368)	0.0275778	0.108212	805	851.75	780	0.00232772	35	0.079459	0.0662008	1	1.25453	804	1467	35	1073	756	204	1434	712	916	670	707	1443
GO_BP_retrograde_vesicle-mediated_transport,_Golgi_to_ER_(GO:0006890)	0.0275724	0.108212	1090	822	1005	0.00232726	190	0.158154	0.158154	1	2.497	1088	1367	190	1063	355	203	1181	1299	1301	653	947	217
GO_BP_DNA_metabolic_process_(GO:0006259)	0.0280167	0.109646	210	401.333	284	0.00236525	88	0.416839	0.416839	1	6.54225	206	231	853	536	727	302	88	222	160	569	656	266
GO_BP_positive_regulation_of_neuron_projection_development_(GO:0010976)	0.0282917	0.109653	820	679.917	643.5	0.00238878	30	0.511728	-0.394099	-1	8.0313	817	1293	117	132	154	206	1350	1151	470	1263	30	1176
GO_BP_regulation_of_Wnt_receptor_signaling_pathway_(GO:0030111)	0.0281151	0.109653	1105	703.417	641	0.00237367	98	0.21541	0.219081	1	3.38075	1103	572	1077	710	192	205	832	1438	1200	503	98	511
GO_BP_ovarian_follicle_development_(GO:0001541)	0.0283039	0.109653	715	776	714	0.00238982	207	0.0880047	-0.108084	-1	1.38119	712	840	557	479	465	207	1439	716	335	1096	1139	1327
GO_BP_response_to_inorganic_substance_(GO:0010035)	0.0283682	0.109653	240	752.5	825.5	0.00239533	43	0.482102	0.482102	1	7.56633	1020	1254	631	43	529	209	1184	1258	240	1050	1372	240
GO_BP_positive_regulation_of_cell_differentiation_(GO:0045597)	0.0283852	0.109653	650	621	464.5	0.00239677	201	0.35005	-0.35005	-1	5.49384	646	916	283	201	253	210	1054	1152	238	245	1478	776
GO_BP_regulation_of_acetyl-CoA_biosynthetic_process_from_pyruvate_(GO:0010510)	0.0287621	0.110823	515	540.75	486	0.00242903	32	0.141569	0.114257	1	2.21119	512	480	269	675	319	492	282	32	1386	231	1245	566
GO_BP_positive_regulation_vascular_endothelial_growth_factor_production_(GO:0010575)	0.0288799	0.110991	1370	839	1054	0.00243911	86	0.377009	-0.187356	-1	5.88451	1368	1073	613	86	165	212	1035	1410	1209	244	1355	1298
GO_BP_positive_regulation_of_NF-kappaB_transcription_factor_activity_(GO:0051092)	0.0291642	0.111796	270	507.25	439.5	0.00246346	10	0.283975	-0.307627	-1	4.41781	266	859	10	226	289	214	1040	577	739	302	778	787
GO_BP_response_to_estrogen_stimulus_(GO:0043627)	0.0294208	0.112491	550	371.417	352.5	0.00248543	90	0.303802	0.274175	1	4.71289	546	238	90	134	516	215	173	667	647	561	467	203
GO_BP_SCF-dependent_proteasomal_ubiquitin-dependent_protein_catabolic_process_(GO:0031146)	0.0297666	0.113234	975	541.083	559.5	0.00251505	124	0.699942	0.699942	1	10.8255	971	587	625	659	124	220	949	1178	532	137	246	265
GO_BP_protein_phosphorylation_(GO:0006468)	0.029766	0.113234	385	818.833	724.5	0.002515	98	0.376758	0.376876	1	5.82704	384	1281	453	98	574	219	1353	825	1135	624	1425	1455
GO_BP_protein_import_into_nucleus_(GO:0006606)	0.0301293	0.113664	620	475.917	391.5	0.00254613	22	0.115048	0.115048	1	1.77627	616	382	140	880	326	224	401	707	1176	590	22	247
GO_BP_glutamine_metabolic_process_(GO:0006541)	0.0319872	0.113664	895	709.083	644	0.0027055	24	0.252303	-0.251932	-1	3.89541	894	1333	271	379	594	244	1282	339	1054	694	24	1401
GO_BP_Notch_signaling_pathway_(GO:0007219)	0.0308297	0.113664	745	389.417	304	0.00260618	60	0.233782	0.233782	1	3.60945	744	201	67	351	513	229	257	928	750	387	60	186
GO_BP_autophagic_vacuole_assembly_(GO:0000045)	0.031496	0.113664	1435	746.25	870.5	0.00266334	95	0.0742844	-0.0707415	-1	1.14691	1435	848	216	1039	354	234	1005	893	971	717	95	1148
GO_BP_cell_migration_(GO:0016477)	0.0307177	0.113664	795	597.167	741	0.00259657	149	0.201645	0.21246	1	3.11328	755	388	794	794	736	227	308	997	746	1013	149	259
GO_BP_androgen_receptor_signaling_pathway_(GO:0030521)	0.0315126	0.113664	135	546.583	460.5	0.00266476	131	0.211776	-0.18735	-1	3.2697	131	331	1254	1007	771	236	311	543	649	769	179	378
GO_BP_antigen_processing_and_presentation_(GO:0019882)	0.0302913	0.113664	270	648.25	484.5	0.00256002	165	0.341098	0.341098	1	5.26636	270	482	1379	847	1022	1343	347	304	165	947	186	487
GO_BP_response_to_nicotine_(GO:0035094)	0.0309388	0.113664	670	606.75	640.5	0.00261553	40	0.27733	-0.27733	-1	4.28182	667	614	303	40	314	696	1025	1423	211	1009	194	785
GO_BP_male_genitalia_development_(GO:0030539)	0.0309179	0.113664	1470	744.833	760	0.00285102	166	0.234502	0.234502	1	3.62057	1467	626	712	1179	183	261	1212	1134	808	166	302	888
GO_BP_positive_regulation_of_peptidyl-serine_phosphorylation_(GO:0033138)	0.0316568	0.113664	115	348.667	335	0.00267713	114	0.134092	-0.180595	-1	2.0703	115	486	114	474	561	239	346	132	214	584	324	595
GO_BP_sarcomere_organization_(GO:0045214)	0.0321393	0.113664	260	408.667	295	0.00296533	37	0.171385	-0.171385	-1	2.64609	59	93	398	1187	827	355	256	37	258	953	332	149
GO_BP_negative_regulation_of_protein_ubiquitination_(GO:0031397)	0.0317122	0.113664	955	721.5	635.5	0.00268189	241	0.0751278	-0.0689019	-1	1.15993	635	566	636	1018	501	241	951	954	1442	493	463	758
GO_BP_fibroblast_growth_factor_receptor_signaling_pathway_(GO:0008543)	0.0319332	0.113664	330	696.75	737	0.00270086	243	0.230213	0.220278	1	3.55436	327	936	492	995	1003	243	837	637	446	941	476	1028
GO_BP_wound_healing_(GO:0042060)	0.0318405	0.113664	1160	655.333	667.5	0.0026929	55	0.442718	-0.290584	-1	6.83531	1157	1132	55	159	123	242	819	1085	1157	321	516	1098
GO_BP_positive_regulation_of_epithelial_cell_proliferation_(GO:0050679)	0.0301665	0.113664	510	671.75	626	0.00254932	151	0.142074	0.0867417	1	2.19353	508	1014	151	313	407	1053	1458	721	164	880	531	861
GO_BP_positive_regulation_of_proteolysis_(GO:0045862)	0.031146	0.113664	1135	670.25	607.5	0.0026333	94	0.460097	0.460097	1	7.10363	1133	1486	675	444	174	231	1195	887	190	94	540	994
GO_BP_retinal_ganglion_cell_axon_guidance_(GO:0031290)	0.0310863	0.113664	800	831.417	716.5	0.00286676	156	0.0611663	0.0680782	1	0.944371	799	574	1443	1255	1216	1474	481	156	171	1186	588	634
GO_BP_positive_regulation_of_ERK1_and_ERK2_cascade_(GO:0070374)	0.0307827	0.113664	725	688.667	675.5	0.00260215	50	0.488168	-0.575054	-1	7.53702	724	1325	803	50	380	228	1332	946	233	193	627	1423
GO_BP_cellular_response_to_glucocorticoid_stimulus_(GO:0071385)	0.0327335	0.113664	120	582.25	488	0.003021	38	0.122697	-0.174248	-1	1.89437	117	283	742	1271	872	961	287	38	212	1228	654	322
GO_BP_transcription_from_RNA_polymerase_II_promoter_(GO:0006366)	0.0324856	0.113664	150	632	644	0.0027483	148	0.414518	-0.324201	-1	6.39992	148	680	462	988	889	248	587	563	608	827	762	822
GO_BP_protein_O-linked_glycosylation_(GO:0006493)	0.0304657	0.113664	1095	665.25	589.5	0.00257496	13	0.421994	0.424797	1	6.51534	1092	1484	287	375	85	225	1155	1010	1078	13	782	397
GO_BP_mRNA_export_from_nucleus_(GO:0006406)	0.0325933	0.113664	1320	922.083	883.5	0.00275755	250	0.0669394	-0.0488005	-1	1.0335	1316	803	1252	1078	944	250	669	1474	648	823	818	990
GO_BP_cell-cell_junction_organization_(GO:0045216)	0.031541	0.113664	1205	641.083	603	0.0026672	89	0.201961	0.227957	1	3.11816	1202	487	89	652	525	238	466	1042	554	825	848	765
GO_BP_positive_regulation_of_muscle_cell_differentiation_(GO:0051149)	0.0321168	0.113664	1195	688.417	770.5	0.00271663	143	0.0806583	0.0806583	1	1.24532	1194	877	189	888	143	246	1333	1113	586	687	854	151
GO_BP_cholesterol_transport_(GO:0030301)	0.0322003	0.113664	835	653.833	693.5	0.00297104	134	0.327191	0.327191	1	5.05163	834	431	944	1346	829	275	558	874	291	134	912	418
GO_BP_protein_K63-linked_deubiquitination_(GO:0070536)	0.032723	0.113664	555	632.833	617	0.00276869	251	0.108728	0.112512	1	1.6787	829	569	289	811	554	251	551	783	559	799	934	665
GO_BP_regulation_of_microtubule-based_process_(GO:0032886)	0.0309417	0.113664	1165	797.917	774	0.00261578	79	0.33359	0.360016	1	5.15043	1165	1456	351	550	134	230	1386	1381	371	79	998	1474
GO_BP_establishment_of_cell_polarity_(GO:0030010)	0.0325809	0.113664	865	528.583	527.5	0.00275648	191	0.143126	0.143126	1	2.20978	864	394	266	569	679	249	507	548	644	191	1013	419
GO_BP_regulation_of_muscle_contraction_(GO:0006937)	0.0302302	0.113664	1030	931.083	999.5	0.00278671	255	0.236285	0.26293	1	3.6481	752	971	381	1368	676	255	1303	1208	1030	1291	1028	910
GO_BP_skin_development_(GO:0043588)	0.0317093	0.113664	1220	665.833	723.5	0.00268164	135	0.238683	0.247275	1	3.68513	1216	788	135	191	234	240	659	1353	1128	165	1029	852
GO_BP_negative_regulation_of_axonogenesis_(GO:0050771)	0.0323664	0.113664	640	901.5	852.5	0.00273806	247	0.143126	0.143126	1	2.20978	1048	638	654	760	1094	247	865	1470	840	1365	1198	639
GO_BP_carbohydrate_biosynthetic_process_(GO:0016051)	0.0324049	0.113664	600	816.583	760.5	0.00299021	277	0.168963	-0.174282	-1	2.60868	600	930	374	1425	675	277	624	322	1290	846	1225	1211
GO_BP_regulation_of_lipid_metabolic_process_(GO:0019216)	0.0321844	0.113664	100	533.917	318	0.00272243	80	0.279913	0.279913	1	4.32169	105	85	1205	468	929	1010	96	100	168	897	1264	80
GO_BP_cellular_aldehyde_metabolic_process_(GO:0006081)	0.0325094	0.113664	70	538.083	436.5	0.003	67	0.145024	0.145024	1	2.23909	67	74	397	1444	476	768	69	91	847	854	1289	81
GO_BP_long-chain_fatty-acyl-CoA_biosynthetic_process_(GO:0035338)	0.0306161	0.113664	70	442.333	372	0.00258786	66	0.174359	0.174359	1	2.69201	134	125	609	820	691	510	66	250	292	452	1292	67
GO_BP_fat_cell_differentiation_(GO:0045444)	0.0304905	0.113664	445	464.25	342	0.00257709	104	0.698572	0.698572	1	10.7855	441	220	1157	325	441	226	209	359	505	104	1320	264
GO_BP_positive_regulation_of_mesenchymal_cell_proliferation_(GO:0002053)	0.0327686	0.113664	785	667.167	616	0.00277261	202	0.155252	0.155252	1	2.39701	783	1156	213	291	202	252	1144	449	928	250	1338	1000
GO_BP_fibrinolysis_(GO:0042730)	0.0313714	0.113664	1480	705.75	588	0.00265264	72	0.504894	-0.419154	-1	7.79526	1477	970	343	115	280	233	833	1342	174	72	1375	1255
GO_BP_RNA_splicing_(GO:0008380)	0.0332272	0.114722	1295	799	890.5	0.00281202	223	0.243451	0.209316	1	3.74273	1291	833	461	1081	275	257	540	1221	1444	223	1014	948
GO_BP_osteoclast_differentiation_(GO:0030316)	0.0331767	0.114722	1405	653.75	562.5	0.00280768	256	0.281901	-0.35005	-1	4.33384	1402	550	322	519	306	256	836	1125	609	280	1065	575
GO_BP_response_to_cytokine_stimulus_(GO:0034097)	0.0337025	0.114863	555	571.5	432.5	0.00285288	57	0.349907	0.364522	1	5.37628	552	1218	57	73	121	262	1251	598	415	377	450	1484
GO_BP_cellular_response_to_hydrogen_peroxide_(GO:0070301)	0.0337582	0.114863	1300	653.083	583.5	0.00285767	79	0.124338	0.124338	1	1.91044	1299	821	610	79	293	263	924	1343	1010	141	497	557
GO_BP_positive_regulation_of_MAPK_cascade_(GO:0043410)	0.033882	0.114863	825	664.083	533	0.00286832	71	0.315497	0.156482	1	4.84759	822	1475	71	77	301	265	1435	1467	237	525	541	753
GO_BP_cellular_response_to_lithium_ion_(GO:0071285)	0.0338187	0.114863	115	489.083	400.5	0.00286288	93	0.293489	0.293489	1	4.50942	113	99	681	647	1026	1276	102	118	170	631	913	93
GO_BP_sensory_perception_(GO:0007600)	0.0335859	0.114863	1160	910.917	949	0.0031009	177	0.259183	0.0794413	1	3.98232	1159	777	983	1347	1167	1116	800	597	177	1150	915	743
GO_BP_protein_catabolic_process_(GO:0030163)	0.0336498	0.114863	1070	708.667	777.5	0.00284835	121	0.086378	0.086378	1	1.32719	750	513	121	921	909	260	452	1068	1099	805	1069	537
GO_BP_positive_regulation_of_viral_transcription_(GO:0050434)	0.0336234	0.114863	1285	859.667	1047.5	0.00284608	74	0.208068	-0.208068	-1	3.19695	1282	1135	74	1043	347	259	959	1052	1061	737	1093	1274
GO_BP_negative_regulation_of_protein_kinase_activity_(GO:0006469)	0.0338827	0.114863	230	612.417	505.5	0.00286838	226	0.364882	0.364882	1	5.60637	226	246	812	436	904	266	412	575	948	877	1349	298
GO_BP_negative_regulation_of_blood_vessel_endothelial_cell_migration_(GO:0043537)	0.0341359	0.11546	1155	799.667	1044	0.00315249	40	0.084758	-0.0943541	-1	1.29918	248	442	1128	1403	1059	1154	281	40	1029	1168	1154	490
GO_BP_cell_migration_involved_in_sprouting_angiogenesis_(GO:0002042)	0.0342249	0.115499	220	390.5	317.5	0.00289781	92	0.211526	-0.236885	-1	3.24177	217	381	683	131	379	268	367	92	260	217	1309	382
GO_BP_negative_regulation_of_neuron_apoptosis_(GO:0043524)	0.03448	0.115851	960	958.583	1102	0.00291977	270	0.219451	-0.27733	-1	3.3585	956	1344	510	387	617	270	1351	1384	1067	1137	1171	1309
GO_BP_JAK-STAT_cascade_(GO:0007259)	0.0344841	0.115851	645	633.5	664.5	0.00292012	105	0.868165	0.868165	1	13.2865	643	986	150	158	239	271	1023	857	686	105	1313	1171
GO_BP_BMP_signaling_pathway_(GO:0030509)	0.0347527	0.116231	260	540.75	418.5	0.00294324	123	0.310049	-0.375497	-1	4.73781	503	959	123	260	161	272	663	1255	763	334	259	937
GO_BP_negative_regulation_of_protein_kinase_B_signaling_cascade_(GO:0051898)	0.0346817	0.116231	405	723.5	747	0.00320371	293	0.102103	0.0764551	1	1.56022	876	370	1093	1265	1098	293	403	405	871	959	623	426
GO_BP_in_utero_embryonic_development_(GO:0001701)	0.0350355	0.116655	275	811.583	810	0.00296758	274	0.433185	0.492483	1	6.60824	569	1352	487	274	578	274	1192	1065	1266	852	768	1062
GO_BP_central_nervous_system_development_(GO:0007417)	0.0349795	0.116655	660	635.667	732	0.00296277	26	0.360674	0.396379	1	5.50207	657	1178	26	41	363	463	1113	903	807	966	878	233
GO_BP_synapse_assembly_(GO:0007416)	0.0352112	0.11698	1330	712	765	0.00298272	117	0.370529	-0.423059	-1	5.6451	1329	889	255	206	117	276	714	1374	1046	816	555	967
GO_BP_protein_secretion_(GO:0009306)	0.0354119	0.117126	435	463.75	433	0.003	84	0.259658	0.259658	1	3.95366	234	84	687	433	683	344	228	526	433	1245	501	167
GO_BP_NLS-bearing_substrate_import_into_nucleus_(GO:0006607)	0.0354119	0.117126	395	560.167	531	0.003	76	0.112973	0.112973	1	1.72017	391	76	877	765	616	649	198	441	640	446	1263	360
GO_BP_negative_regulation_of_epidermal_growth_factor_receptor_signaling_pathway_(GO:0042059)	0.0355544	0.117144	385	553.5	370	0.00301228	123	0.178641	0.119026	1	2.71986	383	287	819	1031	357	279	123	655	1170	929	307	302
GO_BP_regulation_of_smooth_muscle_contraction_(GO:0006940)	0.0355743	0.117144	1230	789.5	816	0.00328754	65	0.215664	-0.215664	-1	3.28354	1227	943	446	1483	135	299	700	544	932	65	1450	1250
GO_BP_lysosome_organization_(GO:0007040)	0.0358793	0.117229	435	453.083	396	0.00304027	131	0.153292	0.153292	1	2.33312	359	247	131	701	433	282	211	794	1013	500	434	332
GO_BP_maintenance_of_protein_location_in_nucleus_(GO:0051457)	0.0358359	0.117229	285	470.917	341	0.00303653	98	0.169016	0.169016	1	2.57245	402	210	339	716	343	281	283	785	247	1163	784	98
GO_BP_dendrite_development_(GO:0016358)	0.0356907	0.117229	780	451.5	264.5	0.00302401	64	0.345078	0.345078	1	5.25214	779	175	241	64	93	280	746	1204	249	407	1073	107
GO_BP_positive_regulation_of_receptor-mediated_endocytosis_(GO:0048260)	0.0359136	0.117229	1265	809.417	847.5	0.00304322	262	0.419154	-0.419154	-1	6.37958	1263	1297	302	424	378	283	929	766	1382	262	1388	1039
GO_BP_electron_transport_chain_(GO:0022900)	0.0364043	0.118572	675	572	598.5	0.00308552	199	0.400739	-0.400739	-1	6.06689	613	433	543	775	674	285	199	452	672	591	1021	606
GO_BP_positive_regulation_of_bone_resorption_(GO:0045780)	0.0369179	0.119206	1220	809.75	882.5	0.00341385	141	0.151487	0.0576691	1	2.28766	1220	1437	968	1130	206	309	1412	797	338	300	141	1459
GO_BP_Golgi_organization_(GO:0007030)	0.0367843	0.119206	615	649.25	613.5	0.00311828	235	0.108697	0.108697	1	1.64148	941	383	554	866	613	288	614	671	1293	898	435	235
GO_BP_nucleobase-containing_compound_metabolic_process_(GO:0006139)	0.0367454	0.119206	190	494.083	361	0.00311493	114	0.39407	0.39407	1	5.95101	190	227	1143	293	723	287	114	915	317	742	573	405
GO_BP_cellular_response_to_growth_factor_stimulus_(GO:0071363)	0.0368883	0.119206	1300	723.5	786.5	0.00312726	116	0.351198	0.371475	1	5.30358	1167	826	116	422	332	289	747	1297	846	1297	862	481
GO_BP_histone_mRNA_catabolic_process_(GO:0071044)	0.0370034	0.119224	95	442.583	451.5	0.00313719	39	0.10167	-0.105404	-1	1.53524	93	265	633	758	752	391	125	39	733	797	512	213
GO_BP_planar_cell_polarity_pathway_involved_in_neural_tube_closure_(GO:0090179)	0.0371148	0.119326	1425	847.833	944	0.00343237	310	0.114858	0.122423	1	1.7337	1421	1017	384	1199	563	310	881	1007	1091	669	390	1242
GO_BP_response_to_hydrogen_peroxide_(GO:0042542)	0.0372998	0.119664	1370	723.083	826	0.00316276	102	0.387287	0.420109	1	5.83803	1367	973	102	137	106	290	1207	1095	754	1230	898	518
GO_BP_cell-matrix_adhesion_(GO:0007160)	0.03755	0.120208	295	496.583	340.5	0.00318435	49	0.231713	0.201055	1	3.4854	573	358	49	227	671	292	323	911	1403	246	611	295
GO_BP_outflow_tract_septum_morphogenesis_(GO:0003148)	0.0377619	0.120475	110	323.545	199	0.00384194	77	0.0955863	-0.0955863	-1	1.4363	107	228	449	1191	NA	509	100	77	186	168	345	199
GO_BP_lymph_node_development_(GO:0048535)	0.0380169	0.120475	635	795.5	748.5	0.00351729	84	0.192708	0.215885	1	2.89567	633	176	1297	1220	1433	1482	168	864	301	1415	473	84
GO_BP_lipid_storage_(GO:0019915)	0.0378979	0.120475	995	590.333	480.5	0.00321438	179	0.164974	-0.130833	-1	2.47893	661	994	280	197	385	294	1254	888	179	472	489	991
GO_BP_response_to_progesterone_stimulus_(GO:0032570)	0.0379735	0.120475	395	517.167	427	0.00322091	141	0.609107	-0.35005	-1	9.15256	394	951	182	171	141	295	943	689	460	187	822	971
GO_BP_receptor-mediated_endocytosis_(GO:0006898)	0.0380363	0.120475	275	564.417	443	0.00322633	44	0.216808	0.216013	1	3.2578	915	274	91	44	590	296	274	977	1284	807	1037	184
GO_BP_olfactory_bulb_development_(GO:0021772)	0.0381712	0.120562	985	719.167	610.5	0.00353182	299	0.276872	0.276872	1	4.15892	983	672	372	1357	449	317	1011	1111	549	299	966	544
GO_BP_negative_regulation_of_TOR_signaling_cascade_(GO:0032007)	0.0382251	0.120562	130	431.75	190	0.00324264	77	0.151884	-0.193839	-1	2.28146	128	119	1086	559	467	826	124	104	178	77	1311	202
GO_BP_nucleotide-excision_repair,_DNA_damage_removal_(GO:0000718)	0.0385058	0.12114	1325	818.667	759.5	0.00326688	195	0.0957296	0.0753734	1	1.43471	1322	919	195	868	638	297	651	1372	1341	602	455	1164
GO_BP_interspecies_interaction_between_organisms_(GO:0044419)	0.0385702	0.12114	565	560.25	548.5	0.00327244	78	0.237628	0.231889	1	3.56136	565	434	456	1055	78	298	212	727	954	666	746	532
GO_BP_negative_regulation_of_MAP_kinase_activity_(GO:0043407)	0.0388284	0.121695	1240	735.333	739.5	0.00329475	85	0.565664	-0.565664	-1	8.45932	1240	1231	159	241	168	300	1090	1440	784	85	695	1391
GO_BP_negative_regulation_of_epithelial_cell_proliferation_(GO:0050680)	0.0389861	0.121934	850	902.667	901.5	0.00330838	301	0.106286	-0.106286	-1	1.58799	850	1369	1152	594	953	301	1455	606	765	998	340	1449
GO_BP_positive_regulation_of_ATPase_activity_(GO:0032781)	0.0391454	0.122176	845	681.417	649	0.00362362	161	0.157889	0.157889	1	2.35675	844	568	403	1135	1009	322	483	616	755	1199	161	682
GO_BP_cartilage_condensation_(GO:0001502)	0.0392876	0.122365	550	651.727	676	0.004	94	0.22257	0.22257	1	3.31978	547	94	775	1277	NA	720	682	482	1419	309	676	188
GO_BP_multicellular_organism_growth_(GO:0035264)	0.039494	0.122752	1495	876.417	808	0.00335229	290	0.211352	0.211352	1	3.14772	1494	794	822	290	598	304	1085	1275	1491	303	1493	568
GO_BP_regulation_of_smoothened_signaling_pathway_(GO:0008589)	0.0397901	0.122847	680	704	677.5	0.00368441	150	0.125756	0.135725	1	1.87223	680	226	1114	1133	1384	1238	240	258	184	1166	150	675
GO_BP_transcription_from_RNA_polymerase_I_promoter_(GO:0006360)	0.0397179	0.122847	640	763.417	728.5	0.00337165	305	0.0921376	-0.111574	-1	1.37172	636	1094	571	827	1080	305	1267	623	749	708	346	955
GO_BP_transcription_initiation_from_RNA_polymerase_I_promoter_(GO:0006361)	0.0397179	0.122847	640	844.5	822.5	0.00337165	306	0.0921376	-0.111574	-1	1.37172	637	1053	572	828	1081	306	1268	624	817	709	1283	956
GO_BP_regulation_of_translation_(GO:0006417)	0.0398535	0.122847	710	916.25	1065	0.00338338	181	0.584096	-0.976993	-1	8.69587	710	1350	503	974	442	307	1482	1156	1252	181	1397	1241
GO_BP_endosome_to_lysosome_transport_(GO:0008333)	0.0400733	0.123271	1320	876.667	944	0.00340239	308	0.106152	0.106152	1	1.57777	1320	1044	549	969	336	308	1269	1279	1433	347	919	747
GO_BP_skeletal_system_morphogenesis_(GO:0048705)	0.0408725	0.125471	405	400.75	418.5	0.00347156	63	0.144936	-0.198268	-1	2.13602	405	432	620	543	333	312	503	638	246	260	63	454
GO_BP_negative_regulation_of_cysteine-type_endopeptidase_activity_involved_in_apoptotic_process_(GO:0043154)	0.0409565	0.125471	1240	832.25	954	0.00347884	88	0.301006	-0.36751	-1	4.43613	1239	1233	88	277	823	313	997	1148	911	1183	600	1175
GO_BP_Rac_protein_signal_transduction_(GO:0016601)	0.0411426	0.125784	315	910.833	988.5	0.00349496	314	0.322053	-0.223637	-1	4.74064	1267	1336	315	526	592	314	1403	1408	1278	514	814	1163
GO_BP_positive_regulation_of_epithelial_to_mesenchymal_transition_(GO:0010718)	0.0417733	0.127451	280	470.417	409.5	0.00354959	110	0.360076	0.360076	1	5.26666	276	596	611	539	138	318	345	474	284	110	706	1248
GO_BP_cell_morphogenesis_(GO:0000902)	0.0421157	0.127695	440	659.583	447	0.00357927	80	0.402748	-0.320044	-1	5.88534	865	1427	113	95	80	320	1454	1361	454	440	436	870
GO_BP_phosphatidylinositol_metabolic_process_(GO:0046488)	0.0421948	0.127695	420	747.417	702.5	0.0039115	188	0.072251	0.0299058	1	1.0558	418	514	1231	1249	1038	1141	761	306	188	901	578	644
GO_BP_hemidesmosome_assembly_(GO:0031581)	0.041962	0.127695	100	560.917	390.5	0.0038895	43	0.287767	0.287767	1	4.20512	99	198	405	1413	686	654	74	43	376	1359	1196	228
GO_BP_integrin-mediated_signaling_pathway_(GO:0007229)	0.0420447	0.127695	530	747.833	635.5	0.00357311	307	0.229637	0.194926	1	3.35568	530	530	800	307	811	319	548	723	1365	1189	1467	385
GO_BP_neuron_projection_morphogenesis_(GO:0048812)	0.0424033	0.128067	1155	780.417	744	0.00360421	136	0.382748	0.382748	1	5.58518	1151	1249	169	454	440	321	1476	1072	1409	635	136	853
GO_BP_neurogenesis_(GO:0022008)	0.0427244	0.128776	480	438.667	372	0.00363205	182	0.297154	0.302626	1	4.3245	478	288	874	498	382	879	276	466	182	228	362	351
GO_BP_thyroid_gland_development_(GO:0030878)	0.0430434	0.12906	280	805.917	790	0.00399176	46	0.114988	0.0367774	1	1.67163	279	632	1227	1192	1049	1392	850	46	730	1288	348	638
GO_BP_cardiac_muscle_cell_differentiation_(GO:0055007)	0.0432019	0.12906	1220	769.75	638	0.00400676	351	0.246729	0.246729	1	3.5868	1217	678	379	1259	544	351	1074	646	1425	432	602	630
GO_BP_positive_regulation_of_cell-substrate_adhesion_(GO:0010811)	0.042957	0.12906	410	499.583	365.5	0.00365223	185	0.252362	0.252362	1	3.6687	407	225	884	310	693	324	201	248	1179	634	705	185
GO_BP_filopodium_assembly_(GO:0046847)	0.0432453	0.12906	835	560.25	521	0.00367724	91	0.0439145	-0.0439145	-1	0.638405	91	167	834	831	1243	724	177	179	183	1176	800	318
GO_BP_response_to_X-ray_(GO:0010165)	0.0432503	0.12906	875	797.583	794	0.00367768	326	0.135173	-0.146007	-1	1.96506	872	454	864	440	1174	326	426	947	724	1438	1457	449
GO_BP_cell_communication_(GO:0007154)	0.0433639	0.129063	790	482.5	376	0.00368753	159	0.338558	0.330468	1	4.92172	787	262	797	238	577	327	259	1087	567	425	159	305
GO_BP_positive_regulation_of_reactive_oxygen_species_metabolic_process_(GO:2000379)	0.0435101	0.129063	110	288	241	0.00370022	90	0.287446	-0.385705	-1	4.1787	90	107	869	577	342	329	185	108	352	98	297	102
GO_BP_organ_regeneration_(GO:0031100)	0.0434535	0.129063	610	657	571.5	0.00369531	252	0.373832	0.452482	1	5.43452	610	1130	533	344	324	328	1082	814	339	252	670	1458
GO_BP_negative_regulation_of_Notch_signaling_pathway_(GO:0045746)	0.0436814	0.129314	1165	791.25	784.5	0.00405215	239	0.110001	0.0945609	1	1.5976	1162	862	436	1162	712	354	781	788	752	1170	239	1077
GO_BP_semaphorin-plexin_signaling_pathway_(GO:0071526)	0.0440688	0.130203	745	603.333	564.5	0.00374873	151	0.323807	-0.46863	-1	4.68705	742	1131	298	151	222	334	1020	697	462	667	156	1360
GO_BP_positive_regulation_of_cell_cycle_(GO:0045787)	0.0444245	0.130969	1335	836.5	878.5	0.00377963	197	0.293489	0.293489	1	4.23598	1334	1265	197	776	348	335	1198	1446	981	454	718	986
GO_BP_negative_regulation_of_endopeptidase_activity_(GO:0010951)	0.0445033	0.130969	770	494.667	392	0.00378648	46	0.382062	-0.365689	-1	5.51437	769	273	103	46	217	369	163	415	1249	592	753	987
GO_BP_epidermal_growth_factor_receptor_signaling_pathway_(GO:0007173)	0.0449487	0.13202	1220	918.417	996	0.00382518	337	0.195365	0.184589	1	2.80865	957	1315	789	1046	625	337	1217	1259	577	644	1220	1035
GO_BP_DNA_damage_response,_signal_transduction_resulting_in_induction_of_apoptosis_(GO:0008630)	0.0451608	0.132383	950	655.833	588.5	0.00384362	88	0.2438	0.227035	1	3.50023	946	219	1165	288	550	593	584	1495	713	1057	172	88
GO_BP_lung_alveolus_development_(GO:0048286)	0.0456468	0.133119	1425	817.167	877.5	0.00388588	85	0.144474	0.0682592	1	2.06851	1424	1220	852	428	419	338	903	1237	1279	305	85	1316
GO_BP_protein_kinase_B_signaling_cascade_(GO:0043491)	0.0468021	0.133119	720	660.5	509.5	0.00398643	208	0.557334	-0.557334	-1	7.97969	717	1242	850	208	497	350	1248	522	467	382	220	1223
GO_BP_oligodendrocyte_development_(GO:0014003)	0.0460833	0.133119	255	679.417	583.5	0.00392386	188	0.255892	0.255892	1	3.66375	1116	1460	251	832	188	341	1210	365	1136	199	253	802
GO_BP_regulation_of_gene_expression_(GO:0010468)	0.0461321	0.133119	810	913.333	1059.5	0.00392811	137	0.189277	-0.187356	-1	2.70999	809	1368	137	331	920	343	1437	1456	1199	1413	285	1262
GO_BP_DNA-dependent_DNA_replication_(GO:0006261)	0.0465057	0.133119	1310	662.75	512	0.00396062	186	0.751198	0.751198	1	10.7554	1310	735	262	460	228	346	1206	1442	810	186	564	404
GO_BP_heart_trabecula_formation_(GO:0060347)	0.0461579	0.133119	730	681.417	586	0.00428689	31	0.216093	-0.216093	-1	3.09393	727	392	1122	1264	388	363	1158	1235	552	31	620	325
GO_BP_isotype_switching_(GO:0045190)	0.0456832	0.133119	1080	675.583	665	0.00388905	187	0.0955249	0.112902	1	1.36769	1077	474	312	805	1012	1027	569	975	187	339	639	691
GO_BP_nerve_growth_factor_receptor_signaling_pathway_(GO:0048011)	0.0465892	0.133119	305	792	828	0.00396789	304	0.2262	0.182754	1	3.23864	304	963	987	1027	735	347	908	664	843	813	673	1240
GO_BP_keratinocyte_differentiation_(GO:0030216)	0.0459386	0.133119	1105	824.75	694.5	0.00391127	339	0.153594	0.153594	1	2.1991	1335	1105	569	707	846	339	1410	674	623	1102	682	505
GO_BP_retinoid_metabolic_process_(GO:0001523)	0.0470146	0.133119	460	827.417	787.5	0.00436822	48	0.0627679	-0.0800949	-1	0.898685	456	737	771	1318	1120	1456	650	48	495	1177	804	897
GO_BP_positive_regulation_of_cell_division_(GO:0051781)	0.0456478	0.133119	540	784.25	865.5	0.00388597	47	0.496757	-0.633529	-1	7.11236	537	968	824	47	1160	1170	1239	460	361	651	907	1087
GO_BP_purine_base_metabolic_process_(GO:0006144)	0.0467433	0.133119	1010	550.917	420.5	0.0039813	144	0.294288	0.294288	1	4.2135	1010	333	144	883	177	349	606	999	400	441	956	313
GO_BP_regulation_of_proteolysis_(GO:0030162)	0.0466216	0.133119	1250	770	756.5	0.00397071	58	0.623373	0.623373	1	8.9252	1246	1185	224	58	580	348	1368	1371	374	745	973	768
GO_BP_positive_regulation_of_transforming_growth_factor_beta_receptor_signaling_pathway_(GO:0030511)	0.0463116	0.133119	345	654.917	592.5	0.00394373	253	0.119793	-0.119487	-1	1.71515	761	477	253	708	344	345	1031	1034	967	414	1156	369
GO_BP_cortical_actin_cytoskeleton_organization_(GO:0030866)	0.046958	0.133119	1305	757	764.5	0.004	101	0.170188	0.170188	1	2.43668	1304	101	881	826	412	838	703	1355	514	295	1334	521
GO_BP_protein_autoubiquitination_(GO:0051865)	0.0459804	0.133119	930	778	784.5	0.0039149	340	0.209383	0.257323	1	2.99786	926	436	826	353	1071	340	538	1067	743	1240	1348	448
GO_BP_negative_chemotaxis_(GO:0050919)	0.0468724	0.133119	1475	987.917	1183.5	0.00435472	157	0.46863	-0.46863	-1	6.70966	1136	1471	373	1474	157	368	1422	1316	1077	409	1421	1231
GO_BP_regulation_of_GTPase_activity_(GO:0043087)	0.046379	0.133119	570	557.833	484.5	0.0039496	100	0.275411	0.275411	1	3.94323	570	100	349	565	911	851	230	404	189	992	1429	104
GO_BP_canonical_Wnt_receptor_signaling_pathway_(GO:0060070)	0.0472922	0.133592	1080	868.75	860.5	0.00402911	321	0.20797	0.20797	1	2.97239	1080	1300	527	321	843	352	1142	855	1375	520	866	1244
GO_BP_protein_monoubiquitination_(GO:0006513)	0.0473605	0.133592	920	808.75	796.5	0.00403507	304	0.13634	-0.0738679	-1	1.94862	1131	546	917	579	751	353	783	1161	1452	304	918	810
GO_BP_positive_regulation_of_inflammatory_response_(GO:0050729)	0.0475163	0.13378	455	741.75	1020	0.00404864	48	0.419154	-0.419154	-1	5.98655	455	1064	149	48	1164	1078	1196	431	983	1081	195	1057
GO_BP_insulin_receptor_signaling_pathway_(GO:0008286)	0.047644	0.133887	1410	966.75	873.5	0.00405977	356	0.173121	0.177741	1	2.47161	1409	896	790	1077	764	356	851	1475	1427	809	1055	692
GO_BP_oligodendrocyte_differentiation_(GO:0048709)	0.0481456	0.135043	965	796.333	933	0.0044757	96	0.410634	0.410634	1	5.83747	978	492	1111	1344	389	740	963	964	302	1274	903	96
GO_BP_RNA_splicing,_via_transesterification_reactions_(GO:0000375)	0.0483207	0.13528	765	575.667	503.5	0.00411876	81	0.0836329	0.0836329	1	1.18786	764	315	163	1065	649	358	272	988	1258	787	81	208
GO_BP_vascular_endothelial_growth_factor_receptor_signaling_pathway_(GO:0048010)	0.0487519	0.136232	415	634.917	576.5	0.00415637	97	0.149875	-0.134829	-1	2.12125	413	557	860	276	650	360	702	464	1430	1214	97	596
GO_BP_blood_vessel_morphogenesis_(GO:0048514)	0.0491984	0.137223	555	748	635.5	0.00457585	312	0.245738	0.273486	1	3.46539	554	564	707	1494	462	381	312	502	917	844	1490	749
GO_BP_creatine_metabolic_process_(GO:0006600)	0.04973	0.138448	240	440.167	274.5	0.00462646	98	0.279767	-0.311799	-1	3.92762	158	240	390	1457	309	384	144	98	330	240	1357	175
GO_BP_phospholipid_catabolic_process_(GO:0009395)	0.0500323	0.13903	690	691.583	714	0.00465525	117	0.443867	-0.443867	-1	6.21818	689	965	739	1122	607	386	984	876	241	899	117	674
GO_BP_B_cell_homeostasis_(GO:0001782)	0.0501736	0.139164	145	475.417	343	0.00428048	144	0.272831	-0.272831	-1	3.82025	144	326	665	182	792	999	360	202	192	1099	279	465
GO_BP_hormone_metabolic_process_(GO:0042445)	0.0503502	0.13927	285	574.083	395.5	0.00468553	93	0.20797	0.20797	1	2.91093	285	444	1361	1120	721	1063	300	93	198	857	100	347
GO_BP_ephrin_receptor_signaling_pathway_(GO:0048013)	0.0503979	0.13927	955	863.667	957	0.00430008	107	0.151257	0.151257	1	2.11713	952	1432	581	668	993	364	1322	1022	962	657	107	1304
GO_BP_MyD88-dependent_toll-like_receptor_signaling_pathway_(GO:0002755)	0.0508342	0.139444	325	412.417	333.5	0.00433821	29	0.343721	-0.395172	-1	4.80797	66	252	29	930	209	625	321	321	347	562	941	346
GO_BP_regulation_of_cell_migration_(GO:0030334)	0.0506028	0.139444	545	767.083	602	0.00431799	147	0.360972	0.360972	1	5.04927	1493	542	541	561	600	365	1205	1265	930	604	952	147
GO_BP_calcium_ion-dependent_exocytosis_(GO:0017156)	0.0507289	0.139444	895	676.833	570.5	0.00432901	366	0.138701	0.122424	1	1.94015	892	544	695	568	766	366	396	564	1250	539	969	573
GO_BP_response_to_pain_(GO:0048265)	0.0508014	0.139444	845	868.25	847	0.00472853	200	0.487663	0.487663	1	6.82143	843	470	1444	1393	685	1211	792	851	200	1044	1112	374
GO_BP_histone_H4_acetylation_(GO:0043967)	0.0509633	0.139542	480	575.583	523.5	0.0043495	104	0.265168	-0.265168	-1	3.70784	479	597	579	564	298	367	1175	1094	483	714	104	453
GO_BP_regulation_of_receptor_activity_(GO:0010469)	0.0511358	0.139696	540	420.25	390.5	0.00476041	12	0.342507	-0.354761	-1	4.7866	538	364	412	1100	126	392	905	389	289	55	12	461
GO_BP_chromatin_remodeling_(GO:0006338)	0.0514419	0.139696	80	470.25	444	0.00439135	79	0.159687	-0.135924	-1	2.23166	79	309	518	905	624	370	229	530	678	911	135	355
GO_BP_response_to_electrical_stimulus_(GO:0051602)	0.0513382	0.139696	655	549.5	630.5	0.00438228	159	0.124727	0.0361624	1	1.74309	392	640	708	621	566	786	827	397	193	159	651	654
GO_BP_platelet_degranulation_(GO:0002576)	0.0514864	0.139696	1420	710.417	749.5	0.00439525	30	0.275208	0.20526	1	3.84608	1419	904	30	128	105	371	922	1436	1007	704	780	719
GO_BP_G-protein_coupled_receptor_signaling_pathway_(GO:0007186)	0.0514862	0.139696	1395	1093.42	1233	0.00439523	51	0.382453	0.282502	1	5.34486	1394	1039	1451	51	1418	1226	794	1308	1240	829	1291	1080
GO_BP_microtubule_cytoskeleton_organization_(GO:0000226)	0.0515829	0.139704	615	609.583	595.5	0.00440368	85	0.266348	0.262751	1	3.72216	1042	612	85	309	579	372	613	1017	987	518	375	806
GO_BP_cellular_response_to_hormone_stimulus_(GO:0032870)	0.0519934	0.140307	940	692.917	557	0.0044396	173	0.322646	-0.322646	-1	4.49904	937	1411	211	311	252	373	1063	1401	1201	241	173	741
GO_BP_negative_regulation_of_ossification_(GO:0030279)	0.0519516	0.140307	1190	777.083	783	0.00483823	101	0.746987	0.746987	1	10.4161	1186	633	933	1260	101	396	1106	1409	974	555	603	169
GO_BP_response_to_nutrient_levels_(GO:0031667)	0.0524957	0.141407	565	572.25	529	0.00448357	195	0.251932	-0.251932	-1	3.49902	212	506	232	446	851	563	565	286	195	1237	1222	552
GO_BP_protein_targeting_(GO:0006605)	0.0529742	0.142438	1300	891.75	926	0.00452547	162	0.169016	0.169016	1	2.3387	1298	1069	823	797	912	377	1276	1395	940	997	162	655
GO_BP_positive_regulation_of_Wnt_receptor_signaling_pathway_(GO:0030177)	0.053069	0.142438	205	479.75	391	0.00453378	191	0.131104	-0.139613	-1	1.81411	202	387	347	395	985	378	191	435	421	1255	268	493
GO_BP_protein_K48-linked_ubiquitination_(GO:0070936)	0.0534205	0.143125	850	817.583	932	0.00456458	29	0.166622	-0.166622	-1	2.29989	847	1398	109	1035	632	380	1230	1300	1286	548	29	1017
GO_BP_activation_of_protein_kinase_C_activity_by_G-protein_coupled_receptor_protein_signaling_pathway_(GO:0007205)	0.0535511	0.143218	460	631.167	584	0.00457603	176	0.320161	-0.320161	-1	4.41771	207	510	1029	457	733	932	809	176	197	458	1408	658
GO_BP_B_cell_differentiation_(GO:0030183)	0.0538998	0.143688	1425	1014.5	1092	0.00460659	52	0.202909	-0.202909	-1	2.7951	881	1454	136	52	1424	1242	1086	1302	1023	1424	1098	1052
GO_BP_cell_motility_(GO:0048870)	0.053919	0.143688	1145	780.75	742	0.00460827	279	0.191303	0.215446	1	2.63522	1142	795	279	712	409	383	1092	733	667	1149	1257	751
GO_BP_cognition_(GO:0050890)	0.0542076	0.1442	1395	845	885	0.00463358	270	0.264298	0.264298	1	3.63407	1395	1280	673	339	387	385	1164	1329	965	270	1148	805
GO_BP_positive_regulation_of_T_cell_proliferation_(GO:0042102)	0.054375	0.144388	760	768.5	777	0.00464827	53	0.73415	0.73415	1	10.0877	758	759	1012	53	1004	1191	576	725	326	795	1177	846
GO_BP_regulation_of_immune_response_(GO:0050776)	0.0548947	0.144771	765	694.167	756.5	0.00469386	171	0.346948	0.442673	1	4.76075	171	751	1376	763	999	1270	534	455	199	849	201	762
GO_BP_neuromuscular_process_controlling_balance_(GO:0050885)	0.0549066	0.144771	290	435.833	294.5	0.0046949	101	0.174927	0.174927	1	2.40032	286	109	550	447	302	418	138	287	1373	955	264	101
GO_BP_midbrain_development_(GO:0030901)	0.054779	0.144771	1400	760.417	640.5	0.00468371	294	0.134468	0.134468	1	1.84515	1399	1022	294	552	313	387	1263	1365	612	301	948	669
GO_BP_wound_healing,_spreading_of_epidermal_cells_(GO:0035313)	0.054663	0.144771	595	578.417	424.5	0.00509731	210	0.275411	0.275411	1	3.77914	591	367	409	1414	236	405	440	484	248	940	1197	210
GO_BP_lactation_(GO:0007595)	0.0551159	0.145067	1125	694.5	679.5	0.00471328	178	0.252674	0.252674	1	3.46347	1123	908	178	278	395	388	691	668	1463	501	727	1014
GO_BP_branching_involved_in_mammary_gland_duct_morphogenesis_(GO:0060444)	0.0552978	0.145095	1110	877.667	1015.5	0.00515806	183	0.169016	0.169016	1	2.31652	1110	1277	971	1382	479	408	1170	1223	944	325	1060	183
GO_BP_diaphragm_development_(GO:0060539)	0.0553206	0.145095	235	656.417	469	0.00516025	163	0.23457	-0.23457	-1	3.215	233	460	758	1473	294	409	478	1224	438	163	1420	527
GO_BP_ceramide_biosynthetic_process_(GO:0046513)	0.0557721	0.145514	365	709.833	716	0.0047709	184	0.0670017	0.0774308	1	0.916951	363	426	1283	949	1191	1452	271	184	201	759	766	673
GO_BP_female_pregnancy_(GO:0007565)	0.0556797	0.145514	865	852.25	819.5	0.00476277	55	0.365633	-0.494657	-1	5.00386	863	1492	814	55	816	1068	1338	1018	458	767	823	715
GO_BP_positive_regulation_of_cell_growth_(GO:0030307)	0.0557065	0.145514	615	535.833	456.5	0.00476514	81	0.280935	0.230866	1	3.84473	612	490	81	538	175	393	204	352	1369	778	1015	423
GO_BP_nucleobase-containing_small_molecule_metabolic_process_(GO:0055086)	0.055952	0.145729	1400	629.083	554.5	0.00478669	38	0.397038	0.396422	1	5.42951	1397	879	38	614	83	395	1159	1216	636	237	400	495
GO_BP_positive_regulation_of_smoothened_signaling_pathway_(GO:0045880)	0.0563405	0.146485	1290	588.5	461	0.00482084	105	0.0679254	0.0679254	1	0.926382	1290	193	341	416	453	469	769	904	663	211	1248	105
GO_BP_positive_regulation_of_branching_involved_in_ureteric_bud_morphogenesis_(GO:0090190)	0.0565448	0.146761	180	396.917	390.5	0.00527751	74	0.17751	-0.178872	-1	2.41855	180	401	380	1116	484	411	331	187	488	255	74	456
GO_BP_histone_deacetylation_(GO:0016575)	0.0568804	0.147376	80	422	393.5	0.00486829	78	0.0963616	-0.116691	-1	1.31005	78	217	601	884	644	570	135	106	204	780	655	190
GO_BP_transcription_from_RNA_polymerase_III_promoter_(GO:0006383)	0.0572662	0.147918	740	686.25	738	0.00490222	88	0.107491	-0.107491	-1	1.45855	377	893	813	980	738	397	996	603	738	695	88	917
GO_BP_positive_regulation_of_protein_kinase_B_signaling_cascade_(GO:0051897)	0.0572873	0.147918	695	699.583	546	0.00490408	122	0.143126	0.143126	1	1.9421	694	1284	122	153	317	398	1352	838	257	150	1426	1404
GO_BP_androgen_biosynthetic_process_(GO:0006702)	0.0574267	0.148022	195	698.667	596	0.00536208	103	0.20797	0.20797	1	2.82093	195	157	1230	1481	1105	783	103	409	275	1090	1443	113
GO_BP_regulation_of_mitotic_cell_cycle_(GO:0007346)	0.0580411	0.149137	755	586.417	503	0.00497041	36	0.465829	-0.316179	-1	6.29375	751	1071	840	332	114	399	955	607	223	36	377	1332
GO_BP_hippo_signaling_cascade_(GO:0035329)	0.0580588	0.149137	80	363	276.5	0.00497197	53	0.101691	-0.117839	-1	1.37393	76	164	331	844	696	521	81	53	222	401	840	127
GO_BP_negative_regulation_of_MAPK_cascade_(GO:0043409)	0.0583772	0.149698	360	540.167	550.5	0.005	108	0.0810192	0.0840793	1	1.09248	356	108	926	877	722	908	118	239	704	964	397	163
GO_BP_response_to_radiation_(GO:0009314)	0.0585386	0.149855	600	600.417	594	0.00501421	105	0.557334	-0.557334	-1	7.51106	598	830	590	481	398	401	1304	884	250	723	105	641
GO_BP_epithelial_to_mesenchymal_transition_(GO:0001837)	0.0590978	0.151028	1450	819.417	824	0.00506347	91	0.197663	-0.187356	-1	2.65291	1446	1030	616	939	360	402	1080	1053	709	674	91	1433
GO_BP_positive_regulation_of_DNA_repair_(GO:0045739)	0.0595623	0.151955	415	558.167	615	0.00510442	166	0.285054	0.285054	1	3.81344	412	268	598	757	910	651	166	813	207	632	1089	195
GO_BP_negative_regulation_of_phosphatase_activity_(GO:0010923)	0.0602014	0.153063	1100	887.833	987.5	0.00516078	199	0.267679	0.156293	1	3.56719	1099	1301	1011	610	585	410	1413	1082	1456	524	199	964
GO_BP_protein_autophosphorylation_(GO:0046777)	0.0601684	0.153063	110	536.25	465.5	0.00515787	110	0.356889	0.42489	1	4.75604	110	734	788	437	425	407	600	337	1039	494	219	845
GO_BP_termination_of_G-protein_coupled_receptor_signaling_pathway_(GO:0038032)	0.0615509	0.155964	185	377.167	342.5	0.0052799	78	0.607522	-0.976993	-1	8.01508	184	319	1017	218	583	413	366	396	463	308	78	181
GO_BP_JNK_cascade_(GO:0007254)	0.0615021	0.155964	460	495.833	485.5	0.00527559	86	0.189366	0.189366	1	2.49832	127	458	86	649	459	699	566	442	210	791	951	512
GO_BP_regulation_of_circadian_rhythm_(GO:0042752)	0.0617526	0.15621	995	783.583	745.5	0.00577793	168	0.158124	0.158124	1	2.08437	994	690	1101	1137	653	426	801	1030	1247	597	168	559
GO_BP_negative_regulation_of_NF-kappaB_transcription_factor_activity_(GO:0032088)	0.0619642	0.156481	655	857.417	754.5	0.00531641	100	0.109906	0.109906	1	1.44742	654	1096	100	739	636	414	1216	1256	1374	679	770	1355
GO_BP_negative_regulation_of_fibrinolysis_(GO:0051918)	0.0623454	0.157178	735	708.167	711	0.00583506	28	0.419154	-0.419154	-1	5.50685	731	702	764	1437	247	429	1061	692	425	28	1262	720
GO_BP_regulation_of_sensory_perception_of_pain_(GO:0051930)	0.0626811	0.157758	590	653.25	540.5	0.00537979	59	0.235049	0.230193	1	3.08193	587	526	1076	59	930	972	431	467	520	1367	349	555
GO_BP_vitamin_metabolic_process_(GO:0006766)	0.0642652	0.161473	1455	912	944.5	0.00551997	82	0.105174	0.0904533	1	1.36164	1448	996	82	893	589	419	720	1455	1453	421	1333	1135
GO_BP_positive_regulation_of_histone_acetylation_(GO:0035066)	0.0643927	0.161522	990	460.5	296.5	0.00553127	15	0.285054	0.285054	1	3.68986	988	260	300	220	402	420	756	1382	293	203	15	287
GO_BP_erythrocyte_development_(GO:0048821)	0.0648699	0.162446	680	689.917	689	0.00557354	215	0.16873	-0.202909	-1	2.17727	678	738	1201	727	417	700	1295	1189	215	268	329	522
GO_BP_embryonic_viscerocranium_morphogenesis_(GO:0048703)	0.0650544	0.162636	835	697.333	678	0.00609651	66	0.157028	-0.227719	-1	2.02498	833	1088	428	1113	836	437	944	358	523	290	66	1452
GO_BP_regulation_of_action_potential_(GO:0001508)	0.0652446	0.162839	505	760.333	700.5	0.0061149	219	0.134155	0.149758	1	1.72882	502	422	1225	1343	1260	1089	313	375	219	1007	899	470
GO_BP_regulation_of_multicellular_organism_growth_(GO:0040014)	0.0655303	0.16328	305	597.583	498.5	0.00563209	60	0.191198	0.191198	1	2.46026	301	660	629	913	421	576	353	60	324	405	1466	1063
GO_BP_activation_of_protein_kinase_A_activity_(GO:0034199)	0.0657291	0.163502	1365	961.5	1061	0.00564972	307	0.26002	-0.26002	-1	3.34331	1365	1239	307	748	1162	422	904	1296	1001	831	1142	1121
GO_BP_exonucleolytic_nuclear-transcribed_mRNA_catabolic_process_involved_in_deadenylation-dependent_decay_(GO:0043928)	0.0664268	0.164963	425	537.583	424	0.00571161	128	0.21886	-0.21886	-1	2.80025	408	425	181	867	905	423	128	370	359	774	1092	519
GO_BP_intra-Golgi_vesicle-mediated_transport_(GO:0006891)	0.0666247	0.165181	700	786.75	678.5	0.00572919	424	0.078608	-0.0755254	-1	1.00503	696	956	592	1008	628	424	1015	661	1400	609	560	892
GO_BP_DNA_damage_response,_signal_transduction_by_p53_class_mediator_resulting_in_induction_of_apoptosis_(GO:0042771)	0.0673149	0.166001	760	498.333	437	0.00579047	117	0.169016	0.169016	1	2.15499	756	168	591	661	494	545	288	323	368	1289	380	117
GO_BP_tricarboxylic_acid_cycle_(GO:0006099)	0.0673641	0.166001	265	431.167	334	0.00579485	151	0.0649298	0.0756409	1	0.827869	264	385	176	1072	210	427	183	151	566	283	1033	424
GO_BP_cell_chemotaxis_(GO:0060326)	0.0673998	0.166001	600	567.667	534	0.00579802	171	0.633529	-0.633529	-1	8.07763	488	600	1059	596	349	504	937	208	217	171	1119	564
GO_BP_artery_morphogenesis_(GO:0048844)	0.0673864	0.166001	1205	880.833	802	0.00579683	428	0.123199	-0.184141	-1	1.57082	831	1205	688	608	718	428	1274	930	773	625	1285	1205
GO_BP_cell_fate_specification_(GO:0001708)	0.0680185	0.166975	795	562.333	480	0.00638339	162	0.134309	-0.221494	-1	1.70689	791	625	430	1235	271	445	1094	228	290	162	515	662
GO_BP_Toll_signaling_pathway_(GO:0008063)	0.0679109	0.166975	410	287.667	359	0.00584343	2	0.551253	-0.641725	-1	7.0057	92	330	22	636	189	430	407	394	406	156	2	388
GO_BP_endosome_organization_(GO:0007032)	0.0688173	0.168108	1425	772.583	703	0.00592403	208	0.110352	0.0696146	1	1.39713	1422	787	208	819	329	433	1176	1449	1028	475	526	619
GO_BP_cellular_process_(GO:0009987)	0.0687832	0.168108	435	680.333	591	0.00592099	172	0.221083	-0.35005	-1	2.79907	1141	602	228	435	172	432	580	1320	1125	354	1107	668
GO_BP_mRNA_transport_(GO:0051028)	0.0687766	0.168108	700	671	525	0.00592041	181	0.266634	-0.384951	-1	3.37577	697	520	508	981	530	431	181	451	702	380	1259	1412
GO_BP_ATP_metabolic_process_(GO:0046034)	0.0691181	0.168567	1435	848.917	862	0.0059508	119	0.156432	0.156432	1	1.97751	954	295	1276	703	770	1009	577	1287	1434	330	1433	119
GO_BP_mesoderm_formation_(GO:0001707)	0.0697907	0.16993	645	664.917	638	0.00601067	218	0.148605	0.149611	1	1.87007	1295	641	218	497	559	434	645	792	576	843	635	844
GO_BP_RNA_catabolic_process_(GO:0006401)	0.0700862	0.170312	1025	618.167	592.5	0.00603698	91	0.286109	-0.286109	-1	3.59587	1022	565	247	620	292	435	516	1179	938	91	729	784
GO_BP_female_gonad_development_(GO:0008585)	0.0701755	0.170312	430	592.833	442	0.00659266	169	0.20797	0.20797	1	2.6138	427	449	407	1436	493	595	363	169	226	858	1256	435
GO_BP_cellular_response_to_vascular_endothelial_growth_factor_stimulus_(GO:0035924)	0.0705097	0.170846	245	395.833	306.5	0.00607471	85	0.191891	-0.224389	-1	2.40745	242	242	366	257	834	575	278	85	218	335	861	457
GO_BP_phosphatidylinositol_phosphorylation_(GO:0046854)	0.0708094	0.171295	240	474.167	490	0.00610143	237	0.316004	-0.308332	-1	3.95869	237	471	556	628	375	438	465	566	509	352	565	528
GO_BP_cellular_response_to_ionizing_radiation_(GO:0071479)	0.0710671	0.171486	1260	786	657.5	0.0061244	196	0.137882	-0.137882	-1	1.7262	906	1259	628	645	400	439	1473	670	551	196	1007	1258
GO_BP_digestive_tract_development_(GO:0048565)	0.0711178	0.171486	650	566.5	593	0.00612892	51	0.703388	0.703388	1	8.80601	648	541	923	463	198	785	658	633	220	51	1125	553
GO_BP_ubiquitin-dependent_protein_catabolic_process_(GO:0006511)	0.0715635	0.17202	1035	913.167	972	0.00616867	292	0.169847	-0.181067	-1	2.12263	1031	1136	480	1022	725	440	900	1375	1384	922	292	1251
GO_BP_cerebral_cortex_development_(GO:0021987)	0.0715693	0.17202	1315	697.667	732	0.00616919	171	0.33359	0.360016	1	4.16899	1314	757	561	391	171	441	775	1196	790	364	905	707
GO_BP_embryonic_skeletal_system_development_(GO:0048706)	0.0717571	0.172194	1020	689.583	586.5	0.00618594	278	0.482102	0.482102	1	6.02153	1017	1355	278	483	547	442	1105	602	828	363	684	571
GO_BP_response_to_cold_(GO:0009409)	0.072102	0.172744	1065	678.417	776	0.00621672	91	0.362135	0.362135	1	4.51493	1063	281	263	91	450	837	715	1402	1182	879	857	121
GO_BP_toll-like_receptor_3_signaling_pathway_(GO:0034138)	0.0725655	0.173577	205	581.167	556	0.0062581	44	0.286102	-0.334469	-1	3.55721	203	528	44	979	504	444	660	532	605	761	1134	580
GO_BP_neuromuscular_synaptic_transmission_(GO:0007274)	0.0727299	0.173692	670	765.75	712.5	0.00684108	119	0.230357	-0.342258	-1	2.86303	669	925	756	1464	528	458	917	621	337	119	1379	1016
GO_BP_response_to_vitamin_D_(GO:0033280)	0.0730961	0.174288	1165	1117.5	1244	0.00630549	63	0.235803	0.241859	1	2.92498	1163	1434	1341	63	1325	1460	1394	894	913	928	1105	1390
GO_BP_response_to_cocaine_(GO:0042220)	0.0733353	0.17458	110	528.667	417	0.00690004	73	0.213496	0.213496	1	2.64574	109	142	942	1429	631	707	73	89	228	606	1235	153
GO_BP_N-acetylglucosamine_metabolic_process_(GO:0006044)	0.0736379	0.175022	430	534.833	381.5	0.0063539	122	0.177215	0.177215	1	2.19295	426	146	1085	933	1169	569	250	312	283	786	337	122
GO_BP_regulation_of_the_force_of_heart_contraction_(GO:0002026)	0.074005	0.175615	1015	648.583	503	0.00696531	199	0.236608	0.236608	1	2.92222	1012	475	392	1215	199	467	550	935	1346	215	446	531
GO_BP_JAK-STAT_cascade_involved_in_growth_hormone_signaling_pathway_(GO:0060397)	0.074322	0.176088	1205	753	634	0.00641507	186	0.543871	0.543871	1	6.70669	1203	1312	231	186	350	446	1479	1288	762	511	604	664
GO_BP_response_to_mechanical_stimulus_(GO:0009612)	0.0747437	0.176807	140	711.25	678.5	0.0064528	140	0.443729	-0.300991	-1	5.45896	423	1061	816	140	371	447	1104	541	824	140	1187	1481
GO_BP_protein_N-linked_glycosylation_(GO:0006487)	0.075022	0.177185	195	528.5	432	0.0064777	64	0.226545	0.226545	1	2.78363	77	192	879	592	744	761	64	191	272	1182	1179	209
GO_BP_purine_ribonucleoside_monophosphate_biosynthetic_process_(GO:0009168)	0.0756462	0.177547	1060	744.417	798.5	0.00653359	138	0.252674	0.252674	1	3.10101	1056	884	637	952	623	448	713	965	1119	399	138	999
GO_BP_early_endosome_to_late_endosome_transport_(GO:0045022)	0.0756962	0.177547	685	591.833	566.5	0.00653807	275	0.0868556	-0.0929135	-1	1.06596	353	682	275	963	840	451	333	1050	358	685	318	794
GO_BP_neuron_projection_development_(GO:0031175)	0.0756486	0.177547	1160	684.583	678	0.00653381	293	0.156472	0.156472	1	1.92035	1156	899	515	722	406	450	745	906	634	293	624	865
GO_BP_transcription_elongation_from_RNA_polymerase_I_promoter_(GO:0006362)	0.0756484	0.177547	635	827.833	797	0.00653379	449	0.089776	0.064705	1	1.1018	631	995	1036	781	936	449	1277	618	813	743	731	924
GO_BP_protein_targeting_to_membrane_(GO:0006612)	0.0757694	0.177547	610	552	427.5	0.00654463	212	0.278028	0.278028	1	3.41218	606	212	891	403	391	452	327	492	936	263	1306	345
GO_BP_sex_differentiation_(GO:0007548)	0.0760816	0.177912	220	447	440.5	0.00716796	5	0.20797	0.20797	1	2.54934	219	254	701	1096	470	476	136	568	411	848	5	180
GO_BP_long-term_memory_(GO:0007616)	0.076282	0.177912	350	790.417	873	0.00659056	225	0.15608	-0.196703	-1	1.91326	977	1257	348	322	346	769	1360	1218	225	1080	312	1271
GO_BP_mammary_gland_epithelial_cell_differentiation_(GO:0060644)	0.0761705	0.177912	770	1011	1088	0.00717664	478	0.189475	-0.159638	-1	2.32263	767	1081	1104	1443	1095	478	1124	620	969	1033	1280	1138
GO_BP_protein_localization_in_plasma_membrane_(GO:0072659)	0.0765737	0.177915	150	527.917	288.5	0.00721604	95	0.0936468	0.0936468	1	1.14793	149	214	765	1177	1300	480	95	101	282	1256	295	221
GO_BP_glutamate_secretion_(GO:0014047)	0.0766402	0.177915	630	603.917	584	0.00662267	223	0.188917	-0.206298	-1	2.31576	628	844	651	223	429	454	1084	546	578	393	590	827
GO_BP_positive_regulation_of_neurogenesis_(GO:0050769)	0.0765959	0.177915	915	781.167	646.5	0.00661869	350	0.105884	-0.106589	-1	1.29794	912	350	642	651	499	453	602	1079	1333	1029	1417	407
GO_BP_ER-associated_protein_catabolic_process_(GO:0030433)	0.0769245	0.178095	130	407.25	308.5	0.00664815	126	0.182862	0.182862	1	2.24022	243	129	126	869	444	455	145	319	732	965	298	162
GO_BP_regulation_of_gene_expression_by_genetic_imprinting_(GO:0006349)	0.0769563	0.178095	220	610.333	397	0.00725344	68	0.285054	0.285054	1	3.49217	220	365	399	1365	1181	966	242	68	259	861	1003	395
GO_BP_establishment_or_maintenance_of_cell_polarity_(GO:0007163)	0.0771062	0.178167	210	409.5	280.5	0.00666445	113	0.298574	0.298574	1	3.65696	210	143	1046	772	647	711	160	284	277	113	425	126
GO_BP_oligosaccharide_metabolic_process_(GO:0009311)	0.0776507	0.179148	275	346.833	262	0.00732137	27	0.169932	0.169932	1	2.07471	271	205	717	1102	169	484	178	334	267	151	27	257
GO_BP_Ras_protein_signal_transduction_(GO:0007265)	0.0783534	0.180491	1195	709.583	716.5	0.00677639	36	0.40067	0.537498	1	4.87056	1109	958	36	154	162	457	1191	1325	475	1125	1192	331
GO_BP_methylation_(GO:0032259)	0.0796264	0.180914	500	805.333	912.5	0.00751486	135	0.165056	-0.165056	-1	2.00368	496	366	1207	1131	1428	907	918	750	1121	1063	142	135
GO_BP_cellular_response_to_glucose_starvation_(GO:0042149)	0.0791082	0.180914	1280	843.5	948	0.0068442	327	0.251932	-0.251932	-1	3.0583	1278	1240	360	740	327	459	1225	1164	1156	343	396	1434
GO_BP_cellular_response_to_interleukin-1_(GO:0071347)	0.0795996	0.180914	430	644.167	491.5	0.00688838	133	0.347476	-0.14772	-1	4.21815	430	652	1031	133	518	465	930	406	1213	370	423	1159
GO_BP_termination_of_RNA_polymerase_I_transcription_(GO:0006363)	0.079559	0.180914	835	904.917	834	0.00688472	464	0.0862709	0.063999	1	1.04728	763	1226	1030	833	937	464	1444	709	776	757	835	1085
GO_BP_odontogenesis_of_dentin-containing_tooth_(GO:0042475)	0.0793197	0.180914	825	723.833	727.5	0.00686321	194	0.152267	0.152267	1	1.84843	821	1303	194	709	568	462	1043	746	494	513	901	932
GO_BP_actin_filament_organization_(GO:0007015)	0.0791862	0.180914	460	737.25	639	0.00685121	344	0.157585	-0.189553	-1	1.91298	354	555	562	459	1287	460	716	843	1003	1343	921	344
GO_BP_endoplasmic_reticulum_organization_(GO:0007029)	0.0795443	0.180914	125	405.25	261.5	0.00750681	70	0.159358	-0.213969	-1	1.93451	124	178	389	1376	316	507	142	70	312	194	1044	211
GO_BP_regulation_of_bone_mineralization_(GO:0030500)	0.0791585	0.180914	885	968	1063.5	0.007469	348	0.177737	-0.131201	-1	2.15762	885	1319	705	1378	463	494	1166	1080	1370	348	1047	1361
GO_BP_phospholipid_transport_(GO:0015914)	0.0792021	0.180914	920	625.917	615	0.00685264	149	0.327191	0.327191	1	3.9719	920	267	910	149	730	461	552	816	341	372	1315	678
GO_BP_negative_regulation_of_smooth_muscle_cell_proliferation_(GO:0048662)	0.0799499	0.18112	205	525.167	324	0.00691988	69	0.27733	-0.27733	-1	3.36439	205	277	871	365	833	1092	515	249	229	1314	69	283
GO_BP_negative_regulation_of_Ras_protein_signal_transduction_(GO:0046580)	0.0799593	0.18112	1295	778.583	666.5	0.00692072	130	0.678716	0.678716	1	8.23373	907	1139	596	615	602	466	1373	718	1294	209	130	1294
GO_BP_skeletal_muscle_tissue_development_(GO:0007519)	0.0805432	0.182167	370	738.25	714.5	0.00697326	327	0.119193	-0.119193	-1	1.44109	366	533	827	327	1084	468	730	955	1338	699	1116	416
GO_BP_amino_acid_transmembrane_transport_(GO:0003333)	0.0808403	0.182287	130	479.75	462.5	0.007	127	0.181804	-0.197371	-1	2.19724	768	128	321	737	538	627	460	1091	355	465	127	140
GO_BP_positive_regulation_of_translation_(GO:0045727)	0.0807911	0.182287	620	703.167	602.5	0.00699557	129	0.198816	-0.198816	-1	2.40283	618	1083	129	808	351	470	1340	1064	558	430	1000	587
GO_BP_cilium_morphogenesis_(GO:0060271)	0.0811638	0.182741	195	630.25	600.5	0.00702913	126	0.0897989	-0.0917416	-1	1.0837	193	494	547	914	1074	471	246	126	654	1107	909	828
GO_BP_triglyceride_biosynthetic_process_(GO:0019432)	0.0819757	0.184291	740	658.833	641.5	0.00710227	364	0.174359	0.174359	1	2.09372	737	497	548	684	822	472	364	691	775	599	1231	486
GO_BP_mRNA_polyadenylation_(GO:0006378)	0.0822519	0.184358	575	542.833	549	0.00712717	132	0.191198	0.191198	1	2.29543	575	165	640	1023	503	535	269	871	820	418	563	132
GO_BP_protein_processing_(GO:0016485)	0.0821703	0.184358	1420	781	699.5	0.00711982	241	0.231155	0.231155	1	2.77514	1418	643	576	769	498	473	890	628	1181	1299	756	241
GO_BP_water-soluble_vitamin_metabolic_process_(GO:0006767)	0.0825779	0.184811	1000	654.5	604	0.00715657	93	0.0927109	0.0904533	1	1.11143	996	724	93	992	299	474	455	1170	1109	484	153	905
GO_BP_response_to_wounding_(GO:0009611)	0.0827297	0.184874	235	703.25	731	0.00717026	77	0.366876	0.277991	1	4.39725	1174	1282	77	88	231	477	1331	1056	1271	233	234	985
GO_BP_regulation_of_JNK_cascade_(GO:0046328)	0.0830653	0.185261	1250	702.083	640.5	0.00720054	132	0.36751	-0.36751	-1	4.39939	1247	1241	327	717	390	564	925	1432	232	132	189	1029
GO_BP_apoptotic_mitochondrial_changes_(GO:0008637)	0.0831507	0.185261	375	670.083	592.5	0.00786096	315	0.192223	-0.192223	-1	2.30106	375	723	946	1321	626	502	559	315	508	540	810	816
GO_BP_positive_regulation_of_microtubule_polymerization_(GO:0031116)	0.0834165	0.185577	1230	893.25	922	0.00723223	294	0.156152	0.145998	1	1.86738	1228	1397	333	551	414	483	1234	1306	1445	294	616	1418
GO_BP_brown_fat_cell_differentiation_(GO:0050873)	0.0839944	0.186585	635	541.167	496.5	0.00728441	65	0.843015	-0.976993	-1	10.049	634	493	918	65	232	1183	392	508	500	248	847	474
GO_BP_positive_regulation_of_pathway-restricted_SMAD_protein_phosphorylation_(GO:0010862)	0.0853551	0.188169	455	449.25	384	0.00807805	53	0.201052	0.256226	1	2.38452	452	316	937	1126	182	508	263	295	572	53	124	563
GO_BP_response_to_bacterium_(GO:0009617)	0.0849696	0.188169	500	608.917	552.5	0.00737252	190	0.310506	0.310506	1	3.68267	499	962	235	604	208	486	692	501	780	190	742	1408
GO_BP_protein_folding_(GO:0006457)	0.0853762	0.188169	90	476.5	427.5	0.00740928	86	0.227759	0.213556	1	2.70128	86	300	472	1075	365	489	172	383	736	557	774	309
GO_BP_negative_regulation_of_type_I_interferon_production_(GO:0032480)	0.0855885	0.188169	200	494.833	340	0.00742849	109	0.189366	0.189366	1	2.24593	198	230	139	947	1005	491	109	318	362	817	1050	272
GO_BP_liver_development_(GO:0001889)	0.0855516	0.188169	945	738.333	820.5	0.00742515	40	0.276039	0.287925	1	3.27389	470	945	40	771	256	490	1180	870	942	566	1255	1075
GO_BP_post-embryonic_development_(GO:0009791)	0.0851663	0.188169	705	811.583	864	0.00739031	323	0.28876	-0.200599	-1	3.42477	703	1213	514	323	428	487	1078	1012	769	974	1279	959
GO_BP_protein_export_from_nucleus_(GO:0006611)	0.0853725	0.188169	805	961	1014.5	0.00740895	488	0.246729	0.246729	1	2.92626	801	1058	1052	977	865	488	1138	1350	574	663	1297	1269
GO_BP_elevation_of_cytosolic_calcium_ion_concentration_involved_in_G-protein_signaling_coupled_to_IP3_second_messenger_(GO:0051482)	0.0857902	0.188335	285	654.25	595.5	0.00812096	211	0.217448	0.217448	1	2.57763	281	428	763	1323	952	1048	224	211	243	1195	831	352
GO_BP_regulation_of_innate_immune_response_(GO:0045088)	0.0859902	0.188498	315	455	442	0.00746483	117	0.413542	-0.516579	-1	4.89959	313	484	682	117	587	493	387	400	310	724	260	703
GO_BP_limb_development_(GO:0060173)	0.0868488	0.190101	665	693.417	687.5	0.00822542	417	0.159604	0.159604	1	1.88137	664	417	711	1231	769	515	489	789	621	815	505	795
GO_BP_biomineral_tissue_development_(GO:0031214)	0.0871923	0.190562	995	928.083	976.5	0.00825934	518	0.339784	-0.339784	-1	3.99943	992	961	1094	1245	588	518	751	772	1305	1171	550	1190
GO_BP_neurological_system_process_(GO:0050877)	0.0873144	0.190562	670	818.25	756	0.0082714	499	0.161572	0.161572	1	1.90179	666	718	1305	1273	922	520	572	499	794	1078	659	813
GO_BP_regulation_of_endocytosis_(GO:0030100)	0.0876505	0.191017	1220	905.583	891.5	0.00761521	44	0.420469	0.420469	1	4.94202	1219	1324	880	642	697	495	1370	836	1477	980	44	903
GO_BP_T_cell_homeostasis_(GO:0043029)	0.089535	0.19484	515	543.167	513	0.00778619	68	0.557992	0.557992	1	6.4799	472	679	621	68	291	613	438	216	515	720	511	1374
GO_BP_negative_regulation_of_smoothened_signaling_pathway_(GO:0045879)	0.0897081	0.194933	1045	980.417	1072	0.00850814	456	0.201143	0.201143	1	2.33517	1044	1383	1100	1229	456	526	1486	747	1287	556	500	1451
GO_BP_positive_regulation_of_I-kappaB_kinase/NF-kappaB_cascade_(GO:0043123)	0.090212	0.195459	720	803	650.5	0.00784768	77	0.264264	0.225792	1	3.06291	718	1468	483	583	277	501	1358	1126	1297	445	77	1303
GO_BP_regulation_of_protein_kinase_activity_(GO:0045859)	0.0900929	0.195459	665	496.333	502.5	0.00783686	258	0.123088	0.10159	1	1.42664	663	447	258	597	558	499	306	537	396	924	265	506
GO_BP_DNA_fragmentation_involved_in_apoptotic_nuclear_change_(GO:0006309)	0.0904611	0.195715	985	870.833	900	0.00787032	239	0.112973	0.112973	1	1.30834	1030	770	239	982	1043	503	763	1180	982	818	1442	698
GO_BP_anatomical_structure_morphogenesis_(GO:0009653)	0.0908792	0.196336	1205	840.167	1000	0.00790834	48	0.547699	0.53064	1	6.33062	966	1375	48	69	511	604	1201	1168	1265	1201	640	1034
GO_BP_TRIF-dependent_toll-like_receptor_signaling_pathway_(GO:0035666)	0.0913536	0.197076	170	495.583	517.5	0.00795149	46	0.286102	-0.334469	-1	3.29929	167	534	46	983	505	506	596	471	529	762	276	572
GO_BP_microtubule-based_process_(GO:0007017)	0.0918866	0.19794	195	617.333	675.5	0.008	134	0.092117	0.092117	1	1.05942	192	137	1069	987	951	770	134	206	1274	581	902	205
GO_BP_visual_learning_(GO:0008542)	0.0922843	0.198511	385	742.583	737.5	0.00803621	82	0.191198	0.191198	1	2.19502	381	711	1040	633	1396	1214	764	200	242	1392	82	856
GO_BP_response_to_lipopolysaccharide_(GO:0032496)	0.0924172	0.198511	360	622.25	501.5	0.00804831	3	0.64697	0.44563	1	7.42744	360	1217	7	70	678	1091	1391	569	387	434	3	1260
GO_BP_neuron_cell-cell_adhesion_(GO:0007158)	0.0933768	0.199936	340	524.917	482	0.00887207	70	0.286515	-0.319543	-1	3.27475	337	352	444	1114	824	633	520	116	251	1062	70	576
GO_BP_neuron_development_(GO:0048666)	0.0936049	0.199936	170	527.5	433	0.00815655	169	0.114217	-0.173385	-1	1.30545	169	415	859	451	1014	685	332	212	244	1161	278	510
GO_BP_regulation_of_transcription_elongation,_DNA-dependent_(GO:0032784)	0.0939681	0.199936	560	723.25	669.5	0.00893085	354	0.153685	0.0875032	1	1.75655	556	559	1123	1193	780	538	406	483	1037	853	354	797
GO_BP_negative_regulation_of_hormone_secretion_(GO:0046888)	0.093829	0.199936	300	620.75	578.5	0.00891703	75	0.272458	-0.435184	-1	3.11408	299	582	1132	1225	700	802	575	75	499	388	482	690
GO_BP_protein_dephosphorylation_(GO:0006470)	0.0940167	0.199936	155	558.083	533.5	0.00819411	155	0.344262	-0.344262	-1	3.93477	155	304	495	954	432	514	553	701	616	988	697	288
GO_BP_positive_regulation_of_interleukin-6_production_(GO:0032755)	0.0938661	0.199936	1280	893.833	899.5	0.00818037	71	0.187232	0.135217	1	2.13998	681	1279	566	71	1301	1160	1446	599	791	545	1008	1279
GO_BP_neuromuscular_junction_development_(GO:0007528)	0.0936928	0.199936	990	739.167	742	0.00816457	196	0.317998	0.317998	1	3.63459	989	1289	310	860	196	512	1093	644	652	227	1266	832
GO_BP_peptidyl-threonine_phosphorylation_(GO:0018107)	0.0944704	0.200331	350	541	520.5	0.00823551	171	0.0909287	0.0909287	1	1.038	347	692	171	462	447	516	525	349	545	1071	575	792
GO_BP_negative_regulation_of_blood_coagulation_(GO:0030195)	0.09436	0.200331	1005	710.833	678.5	0.00896983	225	0.419154	-0.419154	-1	4.78488	1005	764	393	1361	235	539	593	921	553	225	984	957
GO_BP_negative_regulation_of_adenylate_cyclase_activity_(GO:0007194)	0.0949737	0.200617	1125	825.833	904.5	0.00903091	152	0.108397	0.0424951	1	1.23631	1121	953	1300	1188	856	1194	689	732	253	152	336	1136
GO_BP_regulation_of_dendrite_morphogenesis_(GO:0048814)	0.0950078	0.200617	500	676.167	531	0.0090343	113	0.116564	0.115149	1	1.32946	500	424	954	1286	1157	541	220	113	521	1204	710	484
GO_BP_glycogen_catabolic_process_(GO:0005980)	0.0948595	0.200617	360	591.667	606.5	0.00827103	172	0.132446	0.132446	1	1.5106	357	172	265	694	749	519	215	775	1114	1041	968	231
GO_BP_transcription_initiation_from_RNA_polymerase_II_promoter_(GO:0006367)	0.0956661	0.201722	215	718.5	600.5	0.0083447	213	0.119602	0.119602	1	1.35945	213	466	1141	1066	867	522	395	475	593	1264	1012	608
GO_BP_body_fluid_secretion_(GO:0007589)	0.0958166	0.201755	330	614.583	509	0.00911485	256	0.405916	0.405916	1	4.61335	306	543	744	1326	475	1101	384	329	256	750	834	327
GO_BP_negative_regulation_of_osteoblast_differentiation_(GO:0045668)	0.0964767	0.202859	1425	819.417	711.5	0.00841881	220	0.28915	0.28915	1	3.27506	1425	882	220	786	500	524	1128	1339	1224	637	619	549
GO_BP_base-excision_repair_(GO:0006284)	0.0967351	0.203116	920	986.833	1096.5	0.00844244	457	0.291525	-0.291525	-1	3.29933	918	1476	1150	477	1067	525	1286	1171	1448	457	741	1126
GO_BP_negative_regulation_of_endothelial_cell_proliferation_(GO:0001937)	0.0975042	0.204444	825	960.5	898	0.00851283	520	0.158379	-0.0869521	-1	1.78513	823	1313	863	520	879	527	1272	728	1268	1069	917	1347
GO_BP_RNA_processing_(GO:0006396)	0.0978759	0.204857	680	881.333	914	0.00854687	25	0.301807	-0.301807	-1	3.39742	676	1361	25	1045	731	528	1383	1058	943	741	885	1200
GO_BP_spermatogenesis_(GO:0007283)	0.0979751	0.204857	1090	935.333	1073	0.00855595	72	0.422796	0.388957	1	4.75939	1087	1194	470	72	1282	1059	995	1106	1146	758	1090	965
GO_BP_lipid_biosynthetic_process_(GO:0008610)	0.0986674	0.205443	1075	835.167	1045	0.00861938	55	0.134963	0.134963	1	1.51654	1075	1451	205	518	394	531	1232	1108	1058	1032	55	1363
GO_BP_spinal_cord_development_(GO:0021510)	0.0985596	0.205443	170	320.583	306.5	0.0086095	61	0.213496	0.213496	1	2.39898	489	144	282	467	195	529	170	605	408	331	61	166
GO_BP_positive_regulation_of_TOR_signaling_cascade_(GO:0032008)	0.0985644	0.205443	525	812.417	860	0.00860995	522	0.0774485	0.0787534	1	0.870263	914	525	648	961	939	530	522	1149	1219	806	1002	534
GO_BP_phospholipid_biosynthetic_process_(GO:0008654)	0.0992316	0.205674	1405	743.083	709	0.00867111	201	0.189927	0.189927	1	2.13263	1403	347	807	689	729	533	554	1197	1134	993	330	201
GO_BP_activation_of_cysteine-type_endopeptidase_activity_involved_in_apoptotic_process_by_cytochrome_c_(GO:0008635)	0.0994345	0.205674	1165	828.917	737	0.00947594	512	0.0755898	0.0755778	1	0.848772	1161	658	727	1340	870	553	673	1139	747	512	888	679
GO_BP_toll-like_receptor_4_signaling_pathway_(GO:0034142)	0.0994665	0.205674	430	456.667	435	0.00869266	24	0.343721	-0.395172	-1	3.85953	102	427	24	953	207	536	429	390	441	568	945	458
GO_BP_mitochondrion_organization_(GO:0007005)	0.0989366	0.205674	755	932.5	852	0.00864406	532	0.092452	0.0692021	1	1.03811	1301	755	831	873	778	532	582	1415	1408	754	1088	873
GO_BP_positive_regulation_of_bone_mineralization_(GO:0030501)	0.0992395	0.205674	810	886.5	857	0.00867184	142	0.20797	0.20797	1	2.33522	808	1278	866	142	848	534	1014	648	1343	426	1381	1350
GO_BP_negative_regulation_of_protein_catabolic_process_(GO:0042177)	0.100077	0.206651	485	821.667	834.5	0.00874869	485	0.127293	0.134355	1	1.42505	485	687	914	573	849	537	788	918	1208	905	1176	820
GO_BP_ectoderm_development_(GO:0007398)	0.100519	0.207276	955	800.25	852.5	0.0095844	270	0.0757287	-0.0739446	-1	0.846159	955	1177	731	1173	270	554	1416	925	1009	327	286	780
GO_BP_embryonic_hemopoiesis_(GO:0035162)	0.101328	0.208658	90	576.417	558.5	0.00886359	89	0.139142	-0.187356	-1	1.54815	89	337	1182	731	917	716	265	292	401	730	967	290
GO_BP_positive_regulation_of_endocytosis_(GO:0045807)	0.101768	0.208953	375	486.25	358	0.0097095	101	0.12142	0.13102	1	1.34975	372	153	746	1141	1179	866	101	146	344	450	177	160
GO_BP_cellular_response_to_mechanical_stimulus_(GO:0071260)	0.10231	0.208953	340	575.917	511.5	0.00895387	252	0.482102	0.482102	1	5.35922	311	578	529	494	832	1215	671	336	252	336	288	1069
GO_BP_regulation_of_alpha-amino-3-hydroxy-5-methyl-4-isoxazole_propionate_selective_glutamate_receptor_activity_(GO:2000311)	0.102027	0.208953	950	937.333	955	0.00973551	264	0.092612	0.0456839	1	1.02951	947	1095	1134	1331	850	1006	1440	854	264	506	858	963
GO_BP_defense_response_to_Gram-positive_bacterium_(GO:0050830)	0.10228	0.208953	1005	821.667	936	0.00895116	74	0.472041	-0.486507	-1	5.24739	1002	1491	207	74	526	1061	1179	1236	357	486	870	1371
GO_BP_response_to_methylmercury_(GO:0051597)	0.102175	0.208953	625	876.583	858.5	0.0097504	265	0.0729365	0.0743805	1	0.81079	621	512	1303	1405	1395	1096	315	457	265	1406	1161	583
GO_BP_placenta_development_(GO:0001890)	0.10197	0.208953	1055	559.5	363.5	0.00892257	150	0.421534	0.421534	1	4.68593	389	264	1051	231	251	1055	338	795	692	259	1239	150
GO_BP_DNA_recombination_(GO:0006310)	0.102684	0.20943	485	326.167	324	0.00898826	15	0.407157	0.534122	1	4.51952	483	322	15	107	422	540	141	382	279	683	214	326
GO_BP_pharyngeal_system_development_(GO:0060037)	0.103013	0.209815	340	786.583	781.5	0.00983439	266	0.11061	-0.125684	-1	1.22634	338	696	751	1409	959	943	433	345	266	1312	1175	812
GO_BP_regulation_of_sodium_ion_transport_(GO:0002028)	0.103344	0.210203	1475	837.25	876	0.00904905	254	0.527819	0.527819	1	5.84508	1471	1055	718	472	340	1034	1167	1077	254	1279	527	653
GO_BP_response_to_antibiotic_(GO:0046677)	0.103818	0.21088	650	689.083	644	0.00909272	255	0.525076	0.525076	1	5.80271	649	639	1154	363	743	1026	493	659	255	485	1300	503
GO_BP_Wnt_receptor_signaling_pathway,_calcium_modulating_pathway_(GO:0007223)	0.104706	0.21238	345	630	339.5	0.0100045	106	0.120664	0.120664	1	1.32741	343	332	1220	1127	1442	1067	106	215	269	978	125	336
GO_BP_cytoskeleton_organization_(GO:0007010)	0.104841	0.21238	785	921.583	908.5	0.00918699	126	0.230159	0.218158	1	2.53195	785	1461	496	126	895	547	1321	1273	1008	752	922	1473
GO_BP_cellular_response_to_fibroblast_growth_factor_stimulus_(GO:0044344)	0.105092	0.212575	330	653.25	693	0.0100432	81	0.248556	-0.37097	-1	2.73271	330	741	1131	1279	399	920	648	81	708	142	678	782
GO_BP_positive_regulation_of_nitric-oxide_synthase_activity_(GO:0051000)	0.105221	0.212575	180	857.667	1114	0.0100563	82	0.187356	-0.187356	-1	2.05985	178	173	1099	1486	1344	1249	519	82	1368	1129	1459	206
GO_BP_vitamin_D_metabolic_process_(GO:0042359)	0.105654	0.213161	1200	874.75	883	0.0100998	297	0.203477	0.080906	1	2.23312	1196	1470	438	1388	680	565	1409	525	297	333	1086	1110
GO_BP_response_to_testosterone_stimulus_(GO:0033574)	0.10639	0.214358	1425	1006.92	1015	0.00933005	548	0.306342	-0.365956	-1	3.34987	1423	1169	607	571	926	548	936	1269	1475	833	1094	1232
GO_BP_polyamine_metabolic_process_(GO:0006595)	0.107523	0.215478	420	595.083	454	0.00943472	307	0.520573	-0.862374	-1	5.67323	687	811	1064	352	369	551	1265	489	307	419	419	408
GO_BP_autophagy_(GO:0006914)	0.107371	0.215478	1295	1016.17	1053.5	0.00942069	549	0.0785818	0.0728364	1	0.856388	1057	1173	805	1050	1291	549	1016	1293	1183	812	570	1395
GO_BP_cellular_calcium_ion_homeostasis_(GO:0006874)	0.107134	0.215478	645	649.583	661	0.00939879	75	0.284646	0.284646	1	3.10209	645	697	104	75	677	946	591	957	972	889	637	605
GO_BP_positive_regulation_of_stress_fiber_assembly_(GO:0051496)	0.107501	0.215478	1205	1083.83	1148.5	0.00943275	415	0.129141	-0.139824	-1	1.40739	1205	1304	854	415	1001	550	1320	1081	1378	1092	1360	1446
GO_BP_neural_tube_development_(GO:0021915)	0.107728	0.215599	1035	790.583	780	0.00945367	264	0.427822	0.427822	1	4.66071	1034	1489	1035	359	443	552	1075	960	803	264	757	716
GO_BP_response_to_calcium_ion_(GO:0051592)	0.109903	0.219506	940	825	816.5	0.00965513	97	0.20655	-0.230629	-1	2.22383	936	1453	534	97	520	555	1118	1054	771	821	812	1229
GO_BP_response_to_tumor_necrosis_factor_(GO:0034612)	0.109973	0.219506	310	673.583	690	0.00966166	158	0.230921	0.230921	1	2.48623	309	235	1267	591	1173	789	196	356	805	794	1410	158
GO_BP_peptidyl-proline_modification_(GO:0018208)	0.110438	0.220139	290	515.333	527.5	0.00970473	177	0.280265	-0.215124	-1	3.01175	838	551	286	658	286	556	504	757	957	298	316	177
GO_BP_organic_cation_transport_(GO:0015695)	0.110752	0.220471	335	672.583	524.5	0.0106141	84	0.104929	0.10774	1	1.12646	335	184	1118	1432	921	1289	179	84	448	601	1244	236
GO_BP_gastrulation_with_mouth_forming_second_(GO:0001702)	0.111569	0.221802	870	942.75	896.5	0.00980972	152	0.200112	0.200112	1	2.13973	1359	1170	867	812	785	558	1299	1493	1026	866	152	926
GO_BP_positive_regulation_of_cell-matrix_adhesion_(GO:0001954)	0.112445	0.222952	670	586.083	555	0.0098912	238	0.420469	0.420469	1	4.48049	670	588	1083	719	710	901	454	402	268	522	238	478
GO_BP_temperature_homeostasis_(GO:0001659)	0.112351	0.222952	1480	948.583	950.5	0.010776	86	0.0334967	-0.0324031	-1	0.356938	527	556	1245	1491	966	1478	513	86	935	1461	1477	648
GO_BP_cellular_response_to_insulin_stimulus_(GO:0032869)	0.112713	0.223186	530	635.417	544.5	0.00991606	365	0.219869	0.236125	1	2.34126	837	511	530	718	695	559	365	1304	489	447	641	529
GO_BP_negative_regulation_of_cell_growth_(GO:0030308)	0.112882	0.223226	560	887	891.5	0.00993181	16	0.23011	-0.170395	-1	2.45003	765	1431	16	557	1235	560	1204	1317	953	969	830	807
GO_BP_cellular_homeostasis_(GO:0019725)	0.113846	0.224834	225	604.833	594	0.0109275	87	0.170053	-0.2121	-1	1.80192	222	459	749	1342	786	1028	280	87	645	220	897	543
GO_BP_cell-cell_junction_assembly_(GO:0007043)	0.114227	0.22529	780	755.75	709	0.0109662	280	0.0705311	0.079652	1	0.746351	777	451	1241	1283	1187	1021	411	440	280	722	696	560
GO_BP_replicative_senescence_(GO:0090399)	0.114897	0.226313	560	661.917	540	0.0110343	223	0.149294	0.194135	1	1.575	559	318	964	1239	925	1408	223	453	281	696	521	356
GO_BP_positive_regulation_of_calcium_ion_transport_(GO:0051928)	0.115592	0.227381	900	669.583	626	0.0101842	194	0.161572	0.161572	1	1.69914	896	591	259	194	1088	763	560	1066	270	1165	522	661
GO_BP_histone_H2A_acetylation_(GO:0043968)	0.116133	0.228146	1375	1016	1098	0.0102347	332	0.0897418	0.073469	1	0.94161	1373	1065	332	871	933	566	1131	509	1476	1197	1444	1295
GO_BP_adult_locomotory_behavior_(GO:0008344)	0.116363	0.228298	1090	1049.67	1086.5	0.0102561	338	0.191198	0.191198	1	2.00523	1386	1087	1270	338	1086	568	954	1444	1211	882	1345	1025
GO_BP_protein_transport_(GO:0015031)	0.116771	0.228592	535	574	644	0.0102942	83	0.257227	0.276166	1	2.69536	532	174	984	1044	888	577	83	826	711	756	148	165
GO_BP_negative_regulation_of_nuclear_mRNA_splicing,_via_spliceosome_(GO:0048025)	0.116819	0.228592	455	656.167	573	0.0112297	49	0.559317	-0.559317	-1	5.86083	453	547	938	1458	200	585	721	347	561	49	1358	657
GO_BP_complement_activation,_alternative_pathway_(GO:0006957)	0.117594	0.229809	150	648.667	366	0.0113086	42	0.429757	0.429757	1	4.48703	150	208	1310	1407	436	1231	296	102	1260	42	1169	173
GO_BP_cellular_response_to_interferon-gamma_(GO:0071346)	0.11867	0.231608	465	703	684.5	0.0104717	177	0.0945867	0.092561	1	0.982329	461	651	1190	730	1224	1346	385	177	273	972	309	718
GO_BP_myeloid_cell_differentiation_(GO:0030099)	0.119381	0.232693	1460	898.667	879	0.0105383	412	0.342797	-0.516579	-1	3.54875	1458	875	624	412	831	571	1012	1041	883	1152	1316	609
GO_BP_positive_regulation_of_cellular_protein_metabolic_process_(GO:0032270)	0.120192	0.233848	260	594.917	503.5	0.0115736	204	0.121492	-0.10012	-1	1.25345	257	410	710	1218	204	594	329	230	1126	1054	468	539
GO_BP_cellular_component_organization_(GO:0016043)	0.120443	0.233848	1310	743.5	783	0.0106378	229	0.56564	0.56564	1	5.83579	1308	990	293	239	229	573	992	1290	945	459	983	621
GO_BP_negative_regulation_of_bone_mineralization_(GO:0030502)	0.120287	0.233848	1395	797.333	633.5	0.0115833	288	0.187356	-0.187356	-1	1.93298	1393	924	385	1466	642	883	536	594	288	449	1383	625
GO_BP_positive_regulation_of_interleukin-10_production_(GO:0032733)	0.120833	0.2343	875	898.25	902.5	0.0106743	19	0.275086	0.275086	1	2.83434	871	934	1384	698	1354	1308	768	780	276	1398	19	989
GO_BP_calcium-mediated_signaling_(GO:0019722)	0.121716	0.235707	270	796.75	779	0.0107572	80	0.381073	-0.381073	-1	3.91017	267	501	1261	80	1153	1437	1048	340	510	1192	1284	488
GO_BP_response_to_oxidative_stress_(GO:0006979)	0.122112	0.236168	465	810.333	885.5	0.0107944	13	0.348979	-0.387138	-1	3.57601	464	1246	992	806	902	889	1475	882	278	693	13	1084
GO_BP_brain_development_(GO:0007420)	0.123135	0.237839	1090	774.333	790	0.0108905	101	0.189302	0.188762	1	1.93032	1086	491	791	101	810	579	368	1172	1356	789	1318	431
GO_BP_regulation_of_neuronal_synaptic_plasticity_(GO:0048168)	0.123554	0.238033	380	846.75	848	0.0119176	88	0.137182	0.159843	1	1.39805	380	715	733	1281	1186	1477	888	88	892	1028	685	808
GO_BP_androgen_metabolic_process_(GO:0008209)	0.123446	0.238033	410	759.5	745	0.0119064	127	0.236608	0.236608	1	2.41132	409	589	1238	1379	880	1181	468	127	294	887	1052	610
GO_BP_protein_homooligomerization_(GO:0051260)	0.123722	0.23805	730	958	1054	0.0109457	431	0.187635	-0.253355	-1	1.91213	729	1409	500	492	431	580	1424	1215	955	1153	1164	1444
GO_BP_positive_regulation_of_phagocytosis_(GO:0050766)	0.12436	0.238051	435	461.583	368.5	0.0110056	212	0.406696	0.406696	1	4.14451	434	327	359	378	303	582	417	613	1281	323	310	212
GO_BP_urogenital_system_development_(GO:0001655)	0.124049	0.238051	895	1096.17	1178	0.0119682	598	0.159387	0.159387	1	1.62427	895	1068	734	1334	1255	598	1302	1110	1416	1329	867	1246
GO_BP_steroid_hormone_mediated_signaling_pathway_(GO:0043401)	0.1243	0.238051	1160	877.833	820.5	0.011	160	0.0901231	0.0611281	1	0.918416	1160	160	1294	726	1390	1453	618	735	588	1079	906	425
GO_BP_response_to_interferon-gamma_(GO:0034341)	0.123903	0.238051	900	996.667	1002.5	0.0109627	581	0.0937158	0.0704713	1	0.955027	897	1310	641	656	1315	581	1329	804	602	1108	1428	1289
GO_BP_synapse_organization_(GO:0050808)	0.124852	0.238687	705	788.583	654.5	0.0120506	459	0.317998	0.317998	1	3.23459	705	472	719	1241	552	600	604	1439	1057	1082	533	459
GO_BP_negative_regulation_of_interleukin-6_production_(GO:0032715)	0.125214	0.239074	1215	881.583	974	0.0110861	82	0.24829	0.167432	1	2.52268	1211	1188	290	82	260	705	1324	847	1073	1346	1378	875
GO_BP_lung_development_(GO:0030324)	0.126738	0.241675	310	568	503.5	0.0112298	211	0.279069	0.279069	1	2.81396	494	338	513	211	310	586	307	617	1331	665	1081	363
GO_BP_protein_deubiquitination_(GO:0016579)	0.127154	0.242159	125	511.75	552	0.011269	122	0.257038	-0.265168	-1	2.58816	122	508	147	849	742	587	349	472	599	647	517	602
GO_BP_cellular_response_to_glucose_stimulus_(GO:0071333)	0.12745	0.242415	460	536.333	400.5	0.011297	139	0.122339	-0.108084	-1	1.23094	458	261	1088	901	862	648	139	259	285	968	224	343
GO_BP_negative_regulation_of_cell_proliferation_(GO:0008285)	0.127853	0.242871	1435	792.583	768.5	0.011335	150	0.253993	0.270057	1	2.55221	319	974	459	150	670	588	1115	867	625	875	1434	1435
GO_BP_regulation_of_Rho_protein_signal_transduction_(GO:0035023)	0.128439	0.243367	445	936.667	989.5	0.0113905	445	0.230542	-0.313039	-1	2.31323	445	1186	996	593	1145	590	1287	840	876	983	1121	1178
GO_BP_determination_of_left/right_symmetry_(GO:0007368)	0.128291	0.243367	165	538.583	450	0.0113764	139	0.151937	-0.146555	-1	1.52452	164	229	847	139	758	589	188	298	533	1173	1178	367
GO_BP_positive_regulation_of_erythrocyte_differentiation_(GO:0045648)	0.12882	0.243779	595	785	747	0.0114264	261	0.263802	-0.187356	-1	2.64379	540	772	261	669	928	591	722	875	1064	920	1487	591
GO_BP_positive_regulation_of_epithelial_cell_migration_(GO:0010634)	0.129226	0.244239	775	837.5	885	0.0114649	114	0.264227	-0.187356	-1	2.64451	773	1031	676	114	620	592	1123	1405	1022	1184	513	997
GO_BP_iron_ion_transport_(GO:0006826)	0.129567	0.244575	1025	989.167	984.5	0.0114971	286	0.0546954	0.060394	1	0.546884	1024	815	1429	927	1461	1207	634	781	286	1337	993	976
GO_BP_neural_crest_cell_migration_(GO:0001755)	0.129966	0.245019	215	517.583	561.5	0.0115349	96	0.307589	-0.187356	-1	3.07153	214	583	221	245	540	1043	729	96	287	715	703	835
GO_BP_UV_protection_(GO:0009650)	0.130764	0.246212	440	624.083	600	0.0116105	203	0.0840272	0.0761132	1	0.836183	439	420	672	891	1018	596	206	473	1031	936	203	604
GO_BP_organ_development_(GO:0048513)	0.134058	0.252097	160	641.333	590.5	0.013	156	0.136048	-0.136048	-1	1.33104	156	171	965	1410	918	741	351	586	350	595	1180	273
GO_BP_negative_regulation_of_mitotic_cell_cycle_(GO:0045930)	0.13482	0.253211	525	694.25	654	0.0119956	178	0.131331	0.131331	1	1.28079	754	272	899	623	720	681	627	1202	525	1325	525	178
GO_BP_regulation_of_pH_(GO:0006885)	0.13553	0.254225	675	734.167	668.5	0.0120632	194	0.281198	0.281198	1	2.73436	674	194	1342	203	1246	1110	421	821	296	1429	663	411
GO_BP_smooth_muscle_cell_differentiation_(GO:0051145)	0.135981	0.254603	690	811.167	689.5	0.0131994	212	0.20797	0.20797	1	2.0201	686	944	408	1155	571	616	677	693	1437	971	212	1364
GO_BP_metabolic_process_(GO:0008152)	0.136072	0.254603	1240	851.667	857	0.0121148	83	0.377858	0.406654	1	3.67029	1237	708	1250	83	1231	949	571	1150	1212	765	379	685
GO_BP_Rho_protein_signal_transduction_(GO:0007266)	0.136287	0.254686	765	866.667	832	0.0121353	138	0.374375	-0.328282	-1	3.63559	762	1334	138	848	543	601	1305	809	874	894	816	1476
GO_BP_brain_morphogenesis_(GO:0048854)	0.137447	0.256534	650	647.25	574	0.0133518	40	0.0929421	0.0877457	1	0.897798	647	285	422	1107	507	618	266	1038	1362	945	40	530
GO_BP_focal_adhesion_assembly_(GO:0048041)	0.138055	0.257347	1460	930.167	944	0.012304	493	0.218643	-0.161875	-1	2.10713	1459	1063	882	493	681	603	1134	1006	1263	1301	551	726
GO_BP_DNA_integration_(GO:0015074)	0.138362	0.257598	1400	834.667	798	0.013447	313	0.205994	-0.294024	-1	1.9838	1396	1059	400	1181	611	620	1262	650	431	1147	313	946
GO_BP_regulation_of_translational_initiation_(GO:0006446)	0.138671	0.257852	1050	836.583	819.5	0.0123629	361	0.114686	0.0728306	1	1.10366	1046	719	833	1080	361	605	447	806	1107	712	990	1333
GO_BP_muscle_filament_sliding_(GO:0030049)	0.139832	0.259687	315	655.083	720	0.0124738	87	0.723148	-0.723148	-1	6.9227	315	706	570	87	815	734	825	328	1049	994	667	771
GO_BP_centrosome_duplication_(GO:0051298)	0.140426	0.260426	345	575.833	562	0.0125307	216	0.154798	-0.142422	-1	1.47876	342	726	304	427	534	608	590	326	800	216	1099	938
GO_BP_positive_regulation_of_sequence-specific_DNA_binding_transcription_factor_activity_(GO:0051091)	0.140578	0.260426	315	674.667	567.5	0.0125452	66	0.24524	-0.290368	-1	2.34274	312	949	66	248	473	609	1051	462	526	1010	1344	1046
GO_BP_activation_of_NF-kappaB-inducing_kinase_activity_(GO:0007250)	0.142526	0.262743	585	494.5	481.5	0.0127319	99	0.102967	-0.127886	-1	0.977151	329	446	276	782	495	612	583	353	468	910	99	581
GO_BP_somatic_stem_cell_maintenance_(GO:0035019)	0.142531	0.262743	460	528.917	470.5	0.0127325	213	0.167159	-0.207131	-1	1.58633	457	519	270	213	774	718	484	395	304	1174	241	798
GO_BP_stress-activated_MAPK_cascade_(GO:0051403)	0.142354	0.262743	145	551	507	0.0127154	145	0.286102	-0.334469	-1	2.71509	145	485	512	984	214	611	561	422	452	719	1005	502
GO_BP_sexual_reproduction_(GO:0019953)	0.142484	0.262743	590	602.5	542	0.0138769	92	0.199116	0.199116	1	1.8896	586	341	447	1375	353	624	498	961	589	92	1043	321
GO_BP_triglyceride_catabolic_process_(GO:0019433)	0.144014	0.265149	310	562.25	307.5	0.0128748	120	0.120731	0.15087	1	1.13791	231	257	1180	606	1250	911	120	180	308	289	1108	307
GO_BP_chromosome_organization_(GO:0051276)	0.144317	0.265312	745	509.417	556.5	0.012904	10	0.51885	0.705272	1	4.88802	990	744	587	209	219	643	743	1043	309	90	10	526
GO_BP_surfactant_homeostasis_(GO:0043129)	0.144457	0.265312	725	763.083	676	0.0140835	331	0.341098	0.341098	1	3.21344	723	402	759	1450	331	629	625	1147	491	868	1317	415
GO_BP_cellular_zinc_ion_homeostasis_(GO:0006882)	0.144826	0.265662	865	788.417	759	0.0141221	383	0.164922	0.164922	1	1.55216	862	630	383	1419	847	631	492	714	859	804	1207	613
GO_BP_regulation_of_cell_motility_(GO:2000145)	0.146821	0.268991	835	863.333	833.5	0.013145	352	0.250359	-0.215664	-1	2.33412	1312	948	352	667	706	615	834	1318	833	491	1071	1213
GO_BP_regulation_of_mitochondrial_membrane_permeability_(GO:0046902)	0.148503	0.27174	260	832.667	866	0.0145082	94	0.0692473	-0.0757413	-1	0.640599	260	448	1363	1442	1134	1184	279	94	598	1421	1273	496
GO_BP_regulation_of_cell_shape_(GO:0008360)	0.14879	0.271934	1325	804	735.5	0.013335	285	0.296817	0.330078	1	2.74433	583	1322	497	285	512	617	1310	992	854	392	959	1325
GO_BP_response_to_steroid_hormone_stimulus_(GO:0048545)	0.150135	0.274056	865	849.833	877.5	0.013465	207	0.199476	0.115263	1	1.83331	861	1229	364	207	737	894	1478	1254	311	437	1390	1036
GO_BP_cellular_response_to_UV_(GO:0034644)	0.150579	0.27453	365	931.333	1011.5	0.0135079	364	0.145499	0.170958	1	1.33545	1364	1197	1034	364	532	621	989	1417	698	365	1328	1267
GO_BP_rRNA_processing_(GO:0006364)	0.15138	0.275656	1070	1021.92	1027.5	0.0135856	493	0.0994954	-0.0994954	-1	0.910313	1066	1262	493	1082	923	622	885	1394	766	989	1310	1471
GO_BP_type_I_interferon-mediated_signaling_pathway_(GO:0060337)	0.152735	0.277785	815	408.083	421	0.0137169	68	0.717831	-0.567497	-1	6.52844	388	457	68	89	224	811	239	529	811	265	454	562
GO_BP_response_to_unfolded_protein_(GO:0006986)	0.153418	0.278013	825	653.583	671.5	0.0137832	64	0.0890642	0.0847003	1	0.809492	824	720	64	1029	315	623	459	454	1351	776	364	864
GO_BP_bile_acid_biosynthetic_process_(GO:0006699)	0.153381	0.278013	380	711.25	479	0.0137796	235	0.058553	0.0622792	1	0.53218	378	335	1343	892	1214	1295	235	257	313	1412	580	281
GO_BP_peptidyl-tyrosine_dephosphorylation_(GO:0035335)	0.153179	0.278013	115	532.167	425	0.0137599	112	0.329536	-0.329536	-1	2.99511	112	303	522	240	515	1145	508	342	783	311	1327	278
GO_BP_positive_regulation_of_peptidyl-tyrosine_phosphorylation_(GO:0050731)	0.15395	0.278639	545	767.083	787.5	0.0138348	112	0.397584	-0.49632	-1	3.60724	541	1157	810	268	992	1115	1467	765	315	607	112	1056
GO_BP_regulation_of_glucose_transport_(GO:0010827)	0.154326	0.278981	145	563.25	526	0.0138713	85	0.0735374	0.084595	1	0.666556	143	284	825	1000	1263	702	85	185	316	904	679	373
GO_BP_biosynthetic_process_(GO:0009058)	0.154864	0.279616	200	548.75	550	0.0139237	112	0.134107	-0.188164	-1	1.2134	197	603	112	445	976	626	744	423	407	497	896	659
GO_BP_activation_of_protein_kinase_B_activity_(GO:0032148)	0.155055	0.279623	955	917.833	891.5	0.0152	117	0.633529	-0.633529	-1	5.73207	951	832	754	1461	341	646	410	1222	1454	117	1369	1457
GO_BP_cAMP-mediated_signaling_(GO:0019933)	0.155566	0.280206	1185	961.417	981.5	0.0152541	438	0.247928	-0.259249	-1	2.23955	1182	1433	726	1254	457	647	1372	824	1139	438	586	1479
GO_BP_heme_biosynthetic_process_(GO:0006783)	0.156285	0.281163	345	576.667	448.5	0.0140619	155	0.13455	0.13455	1	1.21215	341	445	229	928	998	628	155	269	395	605	1475	452
GO_BP_positive_regulation_of_JAK-STAT_cascade_(GO:0046427)	0.156741	0.281643	590	681.75	601.5	0.0141063	291	0.160238	-0.234233	-1	1.44162	589	926	358	368	506	630	868	291	439	614	1395	1197
GO_BP_palate_development_(GO:0060021)	0.157244	0.282208	715	641.083	642	0.0141553	340	0.161629	0.125158	1	1.45183	715	403	1010	858	487	632	340	450	1059	652	721	366
GO_BP_negative_regulation_of_cell_death_(GO:0060548)	0.159948	0.286718	1440	851.333	818	0.0144194	634	0.100482	0.0850003	1	0.891272	1440	831	1050	742	861	634	711	897	849	673	805	723
GO_BP_regulation_of_neurotransmitter_secretion_(GO:0046928)	0.160687	0.286961	730	744.5	724.5	0.0157986	341	0.290434	-0.278356	-1	2.57439	728	610	772	1189	903	656	599	869	851	721	341	695
GO_BP_snRNA_processing_(GO:0016180)	0.160481	0.286961	355	629.333	640.5	0.0144714	207	0.0818899	-0.0882227	-1	0.725867	352	646	657	964	932	635	533	207	618	760	510	738
GO_BP_positive_regulation_of_tumor_necrosis_factor_production_(GO:0032760)	0.160451	0.286961	885	866.667	910.5	0.0144685	319	0.516579	-0.516579	-1	4.57892	882	790	1458	369	1322	1182	463	1037	319	1116	523	939
GO_BP_monocyte_differentiation_(GO:0030224)	0.160852	0.286961	490	819.833	817.5	0.0145077	320	0.065705	0.039228	1	0.582405	486	765	1281	950	806	1407	1162	410	320	864	558	829
GO_BP_mRNA_capping_(GO:0006370)	0.161213	0.287018	1290	912.083	824	0.0145431	588	0.0787097	0.0692499	1	0.697566	1288	740	821	1024	656	637	588	1433	1422	623	827	886
GO_BP_amino_acid_transport_(GO:0006865)	0.161268	0.287018	640	684.75	631.5	0.0145484	273	0.197371	-0.197371	-1	1.7492	273	622	545	789	1068	638	546	555	637	660	1258	626
GO_BP_positive_regulation_of_mitosis_(GO:0045840)	0.162337	0.287893	1205	857.917	1075	0.0146532	90	0.633529	-0.633529	-1	5.60097	1201	983	1167	90	492	1371	641	1232	1431	202	228	1257
GO_BP_male_meiosis_I_(GO:0007141)	0.162095	0.287893	800	846.083	716	0.0159488	329	0.0968489	0.102104	1	0.856232	797	416	1394	1204	1445	1252	342	510	329	1426	403	635
GO_BP_embryonic_digit_morphogenesis_(GO:0042733)	0.162186	0.287893	885	1045.42	942.5	0.0146384	639	0.0868633	0.099827	1	0.767951	979	1477	848	882	660	639	1438	1367	882	943	942	1488
GO_BP_intracellular_estrogen_receptor_signaling_pathway_(GO:0030520)	0.162687	0.288172	520	731.167	684.5	0.0146875	397	0.0806131	0.0594199	1	0.712139	422	518	907	932	853	640	934	516	397	729	1290	636
GO_BP_transcription_initiation,_DNA-dependent_(GO:0006352)	0.163021	0.288421	440	871.833	854	0.0147202	440	0.119602	0.119602	1	1.05583	440	931	856	991	1093	641	556	629	852	830	1371	1272
GO_BP_mammary_gland_involution_(GO:0060056)	0.164157	0.290089	1020	896.083	968.5	0.0161692	307	0.130685	0.0875818	1	1.14832	1018	1253	433	1389	420	765	1369	1461	332	307	1087	919
GO_BP_negative_regulation_of_neuron_differentiation_(GO:0045665)	0.165868	0.292766	695	583.417	582.5	0.015	183	0.241505	0.241505	1	2.10634	693	183	830	234	297	733	418	812	1432	515	650	204
GO_BP_small_GTPase_mediated_signal_transduction_(GO:0007264)	0.166599	0.29371	1065	852.5	895	0.015072	210	0.356475	-0.322891	-1	3.10093	473	1298	460	210	1065	644	1339	1200	1177	726	574	1064
GO_BP_response_to_osmotic_stress_(GO:0006970)	0.167736	0.295365	720	636.25	532	0.015184	187	0.557334	-0.557334	-1	4.82594	720	314	650	419	187	645	1143	1001	379	371	1404	402
GO_BP_insulin_secretion_(GO:0030073)	0.168686	0.296688	780	823.083	783.5	0.0152777	325	0.124338	0.124338	1	1.07269	776	1041	1189	686	1007	791	1245	550	325	357	530	1380
GO_BP_neuron_migration_(GO:0001764)	0.170057	0.298748	1190	949	904	0.0154131	93	0.208462	0.101164	1	1.78821	819	1438	811	93	908	650	1485	1187	430	1187	900	1480
GO_BP_glucose_metabolic_process_(GO:0006006)	0.172683	0.30265	980	806.5	783.5	0.0156731	14	0.173912	0.166375	1	1.47581	1460	980	14	898	519	653	797	1252	719	640	976	770
GO_BP_positive_regulation_of_osteoblast_differentiation_(GO:0045669)	0.172486	0.30265	165	483.583	478.5	0.0156537	155	0.213185	-0.218399	-1	1.80908	161	439	828	155	480	652	164	226	477	509	1162	550
GO_BP_negative_regulation_of_T_cell_proliferation_(GO:0042130)	0.17328	0.302987	1490	899.167	930	0.0157324	92	0.73415	0.73415	1	6.22419	1487	992	868	92	682	1122	1050	1099	442	1344	754	858
GO_BP_actin_filament_polymerization_(GO:0030041)	0.173234	0.302987	1065	863.75	901.5	0.0157278	327	0.382748	0.382748	1	3.24497	1064	722	1177	679	1182	1150	739	465	327	1093	1111	656
GO_BP_mitochondrial_transport_(GO:0006839)	0.173844	0.303617	655	798.25	659	0.0157883	126	0.186766	0.170388	1	1.58066	1324	654	663	489	330	655	620	1289	1352	126	1287	790
GO_BP_potassium_ion_transmembrane_transport_(GO:0071805)	0.17503	0.305219	1450	1056.58	1280.5	0.0159061	94	0.184791	-0.195614	-1	1.55704	1050	1447	909	94	1375	1358	1468	514	1203	1393	420	1448
GO_BP_rhythmic_process_(GO:0048511)	0.175169	0.305219	380	554	402.5	0.01592	174	0.100899	0.111204	1	0.850172	379	399	273	699	1015	658	174	385	348	1091	821	406
GO_BP_germ_cell_development_(GO:0007281)	0.175808	0.305907	120	688.417	713	0.0159835	116	0.228611	-0.228611	-1	1.92261	116	468	1044	783	841	1291	643	194	373	1103	928	477
GO_BP_vesicle_docking_involved_in_exocytosis_(GO:0006904)	0.175973	0.305907	915	970	1075	0.016	189	0.0418142	0.0466516	1	0.351656	911	189	1339	1056	1279	1094	446	1407	759	1425	1431	304
GO_BP_mRNA_catabolic_process_(GO:0006402)	0.177539	0.30827	160	597.417	641.5	0.0161559	111	0.104795	-0.135392	-1	0.875597	157	524	690	790	996	661	377	111	921	883	437	622
GO_BP_positive_regulation_of_interleukin-8_production_(GO:0032757)	0.178876	0.309314	1420	743.833	688.5	0.0162893	50	0.467866	-0.467866	-1	3.89796	1416	1072	644	96	255	919	667	1491	710	189	50	1417
GO_BP_purine_nucleotide_catabolic_process_(GO:0006195)	0.178924	0.309314	1005	812.417	854	0.0177621	399	0.416839	0.416839	1	3.47283	1001	885	953	1202	761	676	841	767	867	427	399	970
GO_BP_ureteric_bud_development_(GO:0001657)	0.178967	0.309314	565	841.75	773.5	0.0162984	404	0.115477	-0.118412	-1	0.962075	561	709	870	404	699	663	899	1344	1221	1309	838	584
GO_BP_prostanoid_metabolic_process_(GO:0006692)	0.178908	0.309314	1155	999.167	1137.5	0.0162925	373	0.168599	-0.189036	-1	1.40465	1200	1235	692	373	768	662	1407	1122	870	1154	1153	1354
GO_BP_macrophage_differentiation_(GO:0030225)	0.179629	0.309801	530	825.417	803.5	0.0178388	346	0.147862	-0.253427	-1	1.23023	528	752	1105	1214	1114	1001	784	562	346	1233	443	823
GO_BP_generation_of_neurons_(GO:0048699)	0.179664	0.309801	335	674.333	587.5	0.0178426	149	0.218261	-0.193576	-1	1.81597	333	498	1106	1411	318	677	355	164	1130	149	1184	767
GO_BP_pyrimidine_base_metabolic_process_(GO:0006206)	0.18029	0.310164	1210	628.5	489	0.0164305	196	0.475391	0.475391	1	3.95138	1208	1129	584	390	226	665	1300	914	394	288	196	248
GO_BP_cellular_iron_ion_homeostasis_(GO:0006879)	0.180272	0.310164	450	589.25	524.5	0.0164288	56	0.173445	0.13418	1	1.44165	449	450	56	946	739	664	304	811	1190	413	569	480
GO_BP_phospholipid_translocation_(GO:0045332)	0.180545	0.310247	725	1041.33	1070.5	0.0164561	544	0.111855	-0.0911305	-1	0.929513	722	1164	902	544	987	666	1057	1416	1395	1084	1389	1170
GO_BP_zinc_ion_transport_(GO:0006829)	0.18153	0.311581	120	438.667	326.5	0.0165546	68	0.322831	0.322831	1	2.67288	119	353	1195	780	300	914	207	371	512	68	185	260
GO_BP_regulation_of_G-protein_coupled_receptor_protein_signaling_pathway_(GO:0008277)	0.182312	0.312565	855	675.917	837	0.016633	100	0.976993	-0.976993	-1	8.06712	526	854	558	100	227	855	1156	994	832	324	843	842
GO_BP_dorsal/ventral_neural_tube_patterning_(GO:0021904)	0.182696	0.312865	470	781.917	751	0.0181733	470	0.152396	0.0925606	1	1.25731	993	598	975	1219	801	679	470	967	701	865	470	645
GO_BP_regulation_of_ARF_protein_signal_transduction_(GO:0032012)	0.183424	0.313752	1210	857.833	844.5	0.0167445	556	0.089749	0.0874742	1	0.73865	1209	730	897	803	994	670	821	868	1191	939	556	616
GO_BP_histone_lysine_methylation_(GO:0034968)	0.183805	0.314045	750	749.167	709	0.0167828	229	0.100944	-0.117832	-1	0.830117	747	1140	340	835	483	671	1151	1117	665	403	229	1209
GO_BP_response_to_cAMP_(GO:0051591)	0.185803	0.317095	675	683.667	673.5	0.0169835	105	0.319056	-0.293687	-1	2.60188	465	1013	105	215	242	672	1209	428	919	675	1106	1155
GO_BP_nuclear_mRNA_splicing,_via_spliceosome_(GO:0000398)	0.186324	0.317622	675	670.833	667.5	0.017036	270	0.178889	0.198737	1	1.45672	448	552	475	1086	757	673	270	663	1122	744	672	588
GO_BP_sulfur_compound_metabolic_process_(GO:0006790)	0.18698	0.318377	295	692.667	730	0.0186422	105	0.284981	-0.372121	-1	2.31584	291	593	1369	1288	906	873	424	105	748	207	712	796
GO_BP_G-protein_signaling,_coupled_to_cyclic_nucleotide_second_messenger_(GO:0007187)	0.189773	0.322765	1225	1018.17	1140	0.0173839	103	0.170178	0.121753	1	1.36638	1222	1085	1382	103	1451	1352	815	1169	1111	839	456	1233
GO_BP_positive_regulation_of_Notch_signaling_pathway_(GO:0045747)	0.190044	0.322858	685	923	1020.5	0.0189789	107	0.0619145	-0.0870515	-1	0.496991	685	972	1362	1207	1140	1334	1028	107	506	1315	407	1013
GO_BP_positive_regulation_of_cholesterol_efflux_(GO:0010875)	0.191759	0.325034	750	711.75	712	0.019168	180	0.186573	-0.131203	-1	1.48874	514	554	735	1142	643	689	749	958	1198	433	180	746
GO_BP_activation_of_phospholipase_C_activity_by_G-protein_coupled_receptor_protein_signaling_pathway_coupled_to_IP3_second_messenger_(GO:0007200)	0.191749	0.325034	905	836.917	849	0.0175838	145	0.746987	0.746987	1	5.96048	902	798	1278	145	732	1307	852	1145	343	1262	846	433
GO_BP_potassium_ion_transport_(GO:0006813)	0.193055	0.32686	880	951.167	1034	0.0177162	105	0.198013	0.184588	1	1.57215	880	1405	994	105	1370	1148	1193	831	1074	946	106	1362
GO_BP_growth_(GO:0040007)	0.194303	0.3286	1435	923.333	1086	0.0178428	106	0.824454	0.824454	1	6.51474	1432	1230	1282	106	523	985	1271	1028	1144	118	1202	759
GO_BP_response_to_lead_ion_(GO:0010288)	0.195454	0.330094	405	479.917	270.5	0.0195765	178	0.183333	0.183333	1	1.44277	274	249	401	1146	401	775	255	178	1401	267	188	224
GO_BP_fatty_acid_biosynthetic_process_(GO:0006633)	0.195849	0.330094	250	490.917	508	0.018	154	0.190386	0.221871	1	1.49827	250	200	524	587	975	796	154	374	492	642	671	226
GO_BP_histone_H3-K4_methylation_(GO:0051568)	0.195818	0.330094	290	725.167	776	0.0179969	103	0.092581	-0.0935631	-1	0.728583	287	698	634	864	705	886	444	103	947	1265	1022	847
GO_BP_positive_regulation_of_receptor_internalization_(GO:0002092)	0.196231	0.330366	830	825.833	874	0.0196626	255	0.146469	0.176837	1	1.15181	830	1056	770	1224	1008	694	1152	255	918	408	481	1114
GO_BP_glial_cell_differentiation_(GO:0010001)	0.197156	0.33155	325	723.5	708	0.0181331	48	0.206929	-0.258983	-1	1.622	324	792	713	109	1264	1493	603	703	583	1311	48	739
GO_BP_positive_regulation_of_synaptic_transmission,_glutamatergic_(GO:0051968)	0.197985	0.33257	1450	841.667	970.5	0.0198573	50	0.207909	0.199414	1	1.62515	1447	1160	773	1190	396	869	1072	1248	360	50	343	1192
GO_BP_response_to_hyperoxia_(GO:0055093)	0.199675	0.334973	1260	772.833	734.5	0.0183903	86	0.278518	-0.278518	-1	2.16283	1256	1323	281	366	410	682	913	1453	787	86	491	1226
GO_BP_ventricular_cardiac_muscle_tissue_morphogenesis_(GO:0055010)	0.199863	0.334973	495	614.667	508	0.0184095	156	0.126013	0.136331	1	0.978556	491	296	1082	525	1019	898	156	231	351	1305	751	271
GO_BP_regulation_of_signal_transduction_(GO:0009966)	0.200658	0.335929	625	496.167	546	0.0184908	254	0.134756	0.141951	1	1.04373	622	438	575	547	762	683	254	325	354	296	553	545
GO_BP_response_to_cadmium_ion_(GO:0046686)	0.201298	0.336622	900	818.667	811	0.0185563	473	0.183333	0.183333	1	1.41728	900	628	921	796	714	684	826	1026	705	985	1166	473
GO_BP_cellular_copper_ion_homeostasis_(GO:0006878)	0.202015	0.337444	605	824.25	669	0.0203061	526	0.162833	0.162833	1	1.25598	604	579	1219	1448	637	701	526	753	956	559	1312	597
GO_BP_cellular_metabolic_process_(GO:0044237)	0.203414	0.339402	665	874.333	914.5	0.0187733	380	0.119871	-0.146007	-1	0.919676	662	796	889	1019	794	686	950	380	992	973	1411	940
GO_BP_cellular_response_to_extracellular_stimulus_(GO:0031668)	0.204803	0.341339	580	617.333	619	0.0189159	112	0.137882	-0.137882	-1	1.05229	576	1045	662	112	452	745	1150	189	925	269	209	1074
GO_BP_positive_regulation_of_JNK_cascade_(GO:0046330)	0.205167	0.341563	1340	870.917	793.5	0.0189533	244	0.34252	-0.374766	-1	2.61246	1340	900	526	244	635	687	592	1112	1163	474	1354	1424
GO_BP_vesicle-mediated_transport_(GO:0016192)	0.206803	0.343193	1485	837.417	736.5	0.0191217	267	0.243481	0.248128	1	1.84884	1483	462	1138	1068	724	688	557	1480	1094	749	267	339
GO_BP_negative_regulation_of_inflammatory_response_(GO:0050728)	0.206441	0.343193	855	891	870.5	0.0190845	113	0.507857	-0.598874	-1	3.85634	852	1408	546	113	522	832	1395	1120	889	1284	304	1427
GO_BP_response_to_pH_(GO:0009268)	0.206834	0.343193	1255	885.333	950	0.0208454	316	0.159604	0.159604	1	1.21193	1254	577	1092	1252	754	706	897	1035	1155	1003	583	316
GO_BP_cellular_response_to_lipopolysaccharide_(GO:0071222)	0.208125	0.34457	350	757	620	0.0192581	115	0.263619	-0.263619	-1	1.99426	349	629	115	116	1290	1149	1236	611	1243	1410	389	547
GO_BP_circadian_rhythm_(GO:0007623)	0.208087	0.34457	555	580.5	541	0.0192542	246	0.21533	-0.21533	-1	1.62896	246	531	551	418	596	690	1000	554	497	1038	395	450
GO_BP_response_to_UV_(GO:0009411)	0.209458	0.346394	1075	792.333	765.5	0.0193958	143	0.242784	0.277752	1	1.82755	1071	874	143	599	746	1396	785	1311	356	361	1133	733
GO_BP_sensory_perception_of_pain_(GO:0019233)	0.212297	0.350457	970	771.667	958	0.0196897	190	0.746987	0.746987	1	5.56107	967	500	1164	190	446	1097	632	1019	976	949	1095	225
GO_BP_positive_regulation_of_axon_extension_(GO:0045773)	0.212384	0.350457	1245	975.75	985	0.0196988	485	0.140069	0.0857292	1	1.04277	922	1245	865	485	694	695	1480	1048	1065	870	1241	1099
GO_BP_neurotransmitter_secretion_(GO:0007269)	0.213012	0.351106	1400	1045.92	1089.5	0.019764	119	0.149799	0.140292	1	1.11324	888	1466	1016	119	1283	801	1398	1090	1257	1089	748	1396
GO_BP_organelle_organization_(GO:0006996)	0.214078	0.352474	885	681.333	666	0.0216617	351	0.0893068	0.0826327	1	0.661221	883	351	943	1315	931	816	461	372	369	534	798	403
GO_BP_morphogenesis_of_an_epithelium_(GO:0002009)	0.215356	0.354188	1040	838.5	888	0.0218065	131	0.114794	0.0509117	1	0.845966	1039	1209	774	1128	709	712	1463	1002	464	292	131	1139
GO_BP_adult_heart_development_(GO:0007512)	0.21603	0.354907	380	759.75	836	0.0218829	112	0.0868987	-0.113756	-1	0.639146	376	801	1235	1196	871	1011	609	112	660	960	374	912
GO_BP_negative_regulation_of_signal_transduction_(GO:0009968)	0.217367	0.356711	1270	713.917	649	0.0202171	130	0.112295	0.0840833	1	0.821895	1266	324	130	508	1285	992	449	902	1272	790	422	227
GO_BP_gonad_development_(GO:0008406)	0.22203	0.363565	1360	848.917	992	0.0207049	222	0.205456	0.192274	1	1.47598	1356	1002	316	222	982	703	1024	1390	1316	362	421	1093
GO_BP_embryonic_digestive_tract_morphogenesis_(GO:0048557)	0.221808	0.363565	1405	937.833	956.5	0.0225404	375	0.340249	0.340249	1	2.44433	1401	947	966	1371	651	1462	1343	399	375	442	1034	863
GO_BP_bicarbonate_transport_(GO:0015701)	0.222644	0.364097	1410	936.583	1046	0.0207694	267	0.200569	0.175495	1	1.4388	1407	1038	720	267	1161	1366	770	1227	363	1172	694	1054
GO_BP_phosphorylation_(GO:0016310)	0.222842	0.364097	1445	891.833	923.5	0.0207901	359	0.148635	-0.137882	-1	1.06624	1443	987	560	1042	359	704	858	1346	978	402	869	1154
GO_BP_cellular_response_to_transforming_growth_factor_beta_stimulus_(GO:0071560)	0.22345	0.364691	515	723.417	749	0.020854	280	0.162102	0.162102	1	1.16097	515	339	1166	714	858	1131	389	784	364	874	1267	280
GO_BP_learning_(GO:0007612)	0.224159	0.36545	500	618.667	537	0.0209285	210	0.1677	-0.1677	-1	1.19859	498	779	210	530	545	708	1177	447	1117	544	370	499
GO_BP_hypothalamus_development_(GO:0021854)	0.227275	0.369429	980	1076.25	1100	0.0231667	654	0.117881	0.125221	1	0.833455	976	1078	976	1401	654	723	1354	850	1447	1122	1149	1185
GO_BP_protein_localization_(GO:0008104)	0.227486	0.369429	255	698.667	721.5	0.0212791	251	0.372915	0.457918	1	2.63663	251	769	809	289	734	709	510	500	685	948	1229	951
GO_BP_calcium-independent_cell-cell_adhesion_(GO:0016338)	0.227366	0.369429	400	734.583	731	0.0231772	246	0.119899	0.119899	1	0.847729	397	290	745	1441	1013	1030	302	341	717	1021	1272	246
GO_BP_retrograde_transport,_endosome_to_Golgi_(GO:0042147)	0.227588	0.369429	880	1095.33	1066	0.0212899	664	0.0698389	0.0410276	1	0.493784	879	1379	1161	1033	1099	710	1491	852	1019	664	1394	1463
GO_BP_regulation_of_blood_pressure_(GO:0008217)	0.227938	0.369595	535	664.667	536.5	0.0213268	365	0.275118	-0.250484	-1	1.94429	535	683	538	430	1245	1146	408	456	365	987	449	734
GO_BP_muscle_contraction_(GO:0006936)	0.228807	0.369729	1275	896	1038.5	0.0214187	124	0.330132	0.330132	1	2.33224	1274	1193	502	124	1146	991	1029	1127	1216	736	366	1048
GO_BP_embryonic_skeletal_system_morphogenesis_(GO:0048704)	0.228449	0.369729	745	902.083	1001	0.0213808	309	0.094928	0.0607761	1	0.670626	745	1102	900	683	1209	1162	1401	309	366	1179	545	1224
GO_BP_tumor_necrosis_factor-mediated_signaling_pathway_(GO:0033209)	0.229009	0.369729	400	670.667	623	0.0214401	191	0.129375	0.0741479	1	0.913979	398	763	191	516	1296	1038	1089	378	367	468	730	814
GO_BP_smooth_muscle_tissue_development_(GO:0048745)	0.228528	0.369729	725	981.417	1007.5	0.0233108	356	0.136852	0.0587106	1	0.966799	690	989	724	1428	356	725	1221	1309	1229	850	1230	1026
GO_BP_cation_transport_(GO:0006812)	0.231472	0.373302	1130	1043.33	1128	0.021701	125	0.130653	-0.192223	-1	0.914087	948	1349	801	125	1147	812	1129	1492	1145	1127	992	1453
GO_BP_T_cell_costimulation_(GO:0031295)	0.232449	0.374474	1140	769.667	764	0.0218047	304	0.413624	0.536586	1	2.88462	629	761	1140	304	988	1236	497	591	372	1136	767	815
GO_BP_regulation_of_cytoskeleton_organization_(GO:0051493)	0.233455	0.37569	1390	1019.92	973.5	0.0219116	672	0.143126	0.143126	1	0.994872	1387	1199	908	830	788	713	1359	1278	960	1158	987	672
GO_BP_definitive_hemopoiesis_(GO:0060216)	0.234495	0.376148	1255	1000.83	1170.5	0.024	234	0.112216	0.0624212	1	0.77904	1252	234	723	1233	1108	1442	818	1426	1376	1396	508	494
GO_BP_positive_regulation_of_protein_phosphorylation_(GO:0001934)	0.234013	0.376148	705	804	810	0.0219709	41	0.354041	0.370986	1	2.45788	701	1372	41	515	142	714	1431	1141	906	391	1001	1293
GO_BP_regulation_of_growth_(GO:0040008)	0.234341	0.376148	1270	628.417	610.5	0.0220058	221	0.424497	0.424497	1	2.94701	1269	479	505	688	288	715	541	774	680	221	1027	354
GO_BP_carbohydrate_metabolic_process_(GO:0005975)	0.234756	0.376163	240	506.083	517.5	0.02205	137	0.211517	0.211517	1	1.46837	238	259	779	813	971	790	137	614	450	585	200	237
GO_BP_outflow_tract_morphogenesis_(GO:0003151)	0.239873	0.383952	425	568.917	456.5	0.0225966	257	0.307589	-0.187356	-1	2.09055	531	421	288	409	257	717	896	424	1178	429	484	793
GO_BP_mRNA_metabolic_process_(GO:0016071)	0.24112	0.385535	135	603.583	611.5	0.0227303	135	0.178579	0.119474	1	1.20851	135	522	780	1091	564	915	262	542	659	917	160	696
GO_BP_cellular_component_disassembly_involved_in_apoptosis_(GO:0006921)	0.241556	0.385819	870	672	713.5	0.0227772	190	0.236803	0.236803	1	1.60129	866	576	1003	993	190	719	708	968	757	318	475	491
GO_BP_sodium-independent_organic_anion_transport_(GO:0043252)	0.242095	0.386267	685	900.25	864	0.0248849	121	0.0510171	-0.058137	-1	0.344563	683	802	1412	1160	1394	1139	822	121	661	1473	230	906
GO_BP_defense_response_to_Gram-negative_bacterium_(GO:0050829)	0.243074	0.387416	600	697.833	667.5	0.0229403	129	0.431131	-0.419154	-1	2.90271	596	982	706	129	539	1000	1060	351	1143	629	147	1092
GO_BP_substrate_adhesion-dependent_cell_spreading_(GO:0034446)	0.243411	0.387539	320	612.75	498	0.0229765	148	0.285054	0.285054	1	1.91857	318	302	1042	899	1124	821	148	279	378	1074	618	350
GO_BP_regulation_of_protein_stability_(GO:0031647)	0.244776	0.389298	505	612.167	586.5	0.0231235	232	0.0883905	0.11207	1	0.592073	501	289	883	747	927	721	232	672	380	1318	308	368
GO_BP_spleen_development_(GO:0048536)	0.24601	0.390845	140	725.25	606	0.0232566	137	0.218445	-0.218445	-1	1.45708	137	379	903	383	755	1111	339	1451	457	1295	1038	455
GO_BP_natural_killer_cell_activation_(GO:0030101)	0.246492	0.391195	1265	882.333	980	0.0254005	213	0.272831	-0.272831	-1	1.81811	1262	1123	1218	1156	837	1320	728	589	389	317	213	1436
GO_BP_cellular_response_to_zinc_ion_(GO:0071294)	0.247619	0.392566	605	956.833	1045.5	0.0255331	154	0.0959386	0.0367774	1	0.636938	602	939	1359	1384	1051	1262	1316	154	391	1040	1066	918
GO_BP_protein_targeting_to_mitochondrion_(GO:0006626)	0.249895	0.395336	635	804.75	765.5	0.023677	125	0.0644206	-0.0742492	-1	0.424474	139	631	1328	1020	1125	1376	480	125	642	1270	889	632
GO_BP_mitochondrial_respiratory_chain_complex_I_assembly_(GO:0032981)	0.249749	0.395336	750	626.25	572.5	0.0236612	221	0.0986063	-0.0975523	-1	0.649727	221	409	1200	746	1087	727	356	270	418	747	970	364
GO_BP_cellular_nitrogen_compound_metabolic_process_(GO:0034641)	0.250496	0.395868	470	462.25	467	0.0237422	26	0.280391	0.145206	1	1.84485	147	467	476	762	366	728	192	366	999	467	26	551
GO_BP_hair_follicle_development_(GO:0001942)	0.251049	0.395905	795	1006	1140	0.0238023	252	0.119657	0.105486	1	0.787208	795	1347	606	490	1307	730	1471	1008	1495	1272	252	1299
GO_BP_transferrin_transport_(GO:0033572)	0.250814	0.395905	385	711.333	705.5	0.0237768	157	0.133995	0.133995	1	0.881536	382	389	157	1053	781	729	336	682	1123	1105	1479	320
GO_BP_cellular_response_to_cytokine_stimulus_(GO:0071345)	0.251602	0.396219	190	598	389	0.0260033	187	0.0948201	0.0948201	1	0.623278	373	386	1356	1145	1102	1201	189	221	392	232	187	392
GO_BP_negative_regulation_of_protein_binding_(GO:0032091)	0.252043	0.396219	1135	906.5	887.5	0.0239103	579	0.0734347	0.072416	1	0.482706	1132	810	643	997	662	732	876	1046	1335	579	1167	899
GO_BP_cellular_response_to_retinoic_acid_(GO:0071300)	0.251997	0.396219	1440	997.667	876.5	0.0239054	576	0.482102	0.482102	1	3.16898	1436	1143	835	576	855	731	847	1388	1283	633	1347	898
GO_BP_mRNA_3'-end_processing_(GO:0031124)	0.253714	0.398426	875	812.833	800	0.0240922	382	0.0642824	0.0846406	1	0.42001	875	669	1257	1067	955	822	500	1194	382	641	614	778
GO_BP_circadian_regulation_of_gene_expression_(GO:0032922)	0.25413	0.398662	600	809.333	817	0.0263028	204	0.0617597	-0.0875918	-1	0.403268	599	845	1222	1149	1321	751	789	367	449	1131	204	885
GO_BP_response_to_fatty_acid_(GO:0070542)	0.254508	0.398836	1235	828.417	815	0.0241788	232	0.175816	0.18562	1	1.14747	1233	785	1204	232	748	845	662	1198	383	549	1124	978
GO_BP_homophilic_cell_adhesion_(GO:0007156)	0.255482	0.399943	265	636.25	525.5	0.0242851	255	0.24375	0.221002	1	1.58604	262	312	511	469	973	1152	293	540	627	1094	1147	255
GO_BP_embryonic_cranial_skeleton_morphogenesis_(GO:0048701)	0.255893	0.400168	1405	1074.83	1188	0.0265123	518	0.0909287	0.0909287	1	0.591295	1404	1266	725	1236	667	754	1436	1464	1253	1035	518	1140
GO_BP_mammary_gland_development_(GO:0030879)	0.257801	0.402731	1460	1013.17	1026.5	0.0245388	448	0.219576	0.219576	1	1.41792	1456	1189	1048	448	661	735	1260	1389	1086	1005	981	900
GO_BP_decidualization_(GO:0046697)	0.259371	0.40472	925	733.25	775.5	0.0247109	172	0.366264	-0.35005	-1	2.35234	924	1248	645	172	244	736	1396	815	961	398	394	866
GO_BP_phosphatidylinositol_3-kinase_cascade_(GO:0014065)	0.259617	0.40472	1305	1038.17	1189	0.0247378	352	0.305926	-0.272831	-1	1.96482	1302	1359	1279	605	352	737	1137	1347	1241	755	938	1406
GO_BP_ATP_biosynthetic_process_(GO:0006754)	0.261032	0.406503	1255	1018.92	1096.5	0.0248933	306	0.192223	-0.192223	-1	1.22856	1190	1251	838	878	1254	738	1003	1420	721	1280	306	1348
GO_BP_anterior/posterior_axis_specification,_embryo_(GO:0008595)	0.26152	0.406536	845	903.583	989.5	0.0271838	86	0.106984	-0.146881	-1	0.683705	841	997	1243	1117	956	982	978	128	1040	1405	86	1070
GO_BP_protein_tetramerization_(GO:0051262)	0.261597	0.406536	1475	981.417	923	0.0249555	524	0.109216	-0.109216	-1	0.697974	1474	905	583	800	941	739	524	963	694	1287	1454	1413
GO_BP_induction_of_apoptosis_via_death_domain_receptors_(GO:0008625)	0.262324	0.407243	350	620.583	565	0.0250355	251	0.105132	-0.159044	-1	0.670573	346	464	1060	706	1035	929	506	251	386	415	725	624
GO_BP_blood_vessel_remodeling_(GO:0001974)	0.264854	0.410744	1340	683.333	583	0.0253146	111	0.427822	0.427822	1	2.70282	1336	1200	857	572	254	798	1293	481	388	316	111	594
GO_BP_actin_cytoskeleton_reorganization_(GO:0031532)	0.266214	0.412425	1105	1007.25	1030.5	0.025465	547	0.077285	0.0649485	1	0.486018	1101	1423	1020	1041	783	742	1490	645	1239	779	547	1277
GO_BP_cellular_response_to_oxidative_stress_(GO:0034599)	0.267048	0.413289	1070	868.917	979.5	0.0255573	35	0.13455	0.13455	1	0.84414	1069	1464	238	890	537	743	1099	1244	1487	315	35	1306
GO_BP_inner_ear_morphogenesis_(GO:0042472)	0.268516	0.415131	1325	1046.42	1139.5	0.0257201	226	0.159387	0.159387	1	0.994928	1323	1345	226	768	1159	744	1120	1360	1413	990	799	1310
GO_BP_positive_regulation_of_exocytosis_(GO:0045921)	0.270008	0.416682	750	728	746.5	0.0258858	381	0.172891	-0.172891	-1	1.07464	932	747	915	640	819	746	450	486	835	381	738	1047
GO_BP_glutathione_metabolic_process_(GO:0006749)	0.270077	0.416682	1465	1071	1149	0.0258935	588	0.0976385	0.0962365	1	0.606894	1464	1138	844	588	1379	747	894	998	1164	1198	1278	1160
GO_BP_positive_regulation_of_natural_killer_cell_mediated_cytotoxicity_(GO:0045954)	0.271426	0.418312	1070	1004.33	1133	0.0260437	315	0.195477	0.195477	1	1.20961	1067	1473	1199	546	1041	1227	1411	861	393	1316	315	1203
GO_BP_regulation_of_transcription_from_RNA_polymerase_II_promoter_(GO:0006357)	0.271904	0.418312	900	794	839.5	0.0260969	275	0.245995	-0.242542	-1	1.52222	275	623	781	900	898	748	1032	974	601	1342	914	440
GO_BP_positive_regulation_of_calcium_ion_transport_into_cytosol_(GO:0010524)	0.271972	0.418312	1385	801.833	746.5	0.0284437	199	0.12358	0.129971	1	0.764714	619	256	1130	1467	1047	762	324	199	731	1385	1385	317
GO_BP_negative_regulation_of_neuron_projection_development_(GO:0010977)	0.273404	0.419882	545	700.083	721	0.0262643	236	0.227899	-0.18473	-1	1.40418	542	878	236	824	455	749	1208	731	1256	528	283	711
GO_BP_response_to_amphetamine_(GO:0001975)	0.27356	0.419882	340	470.083	403	0.0262817	152	0.16079	-0.108084	-1	0.990692	340	299	337	482	839	750	237	152	429	698	701	377
GO_BP_platelet_activation_(GO:0030168)	0.273836	0.419882	710	846.167	755	0.0263126	173	0.276155	0.243979	1	1.7015	1485	837	474	173	514	752	758	1430	1277	707	1041	706
GO_BP_positive_regulation_of_apoptotic_process_(GO:0043065)	0.275446	0.421486	1410	632.083	490	0.0264927	108	0.348724	-0.336969	-1	2.13919	1410	499	481	324	108	753	517	1274	1033	385	431	370
GO_BP_C-terminal_protein_lipidation_(GO:0006501)	0.275358	0.421486	1270	917.333	927.5	0.0264828	267	0.257615	0.257615	1	1.5803	917	503	1269	821	938	1428	719	1096	671	1110	1269	267
GO_BP_triglyceride_metabolic_process_(GO:0006641)	0.277195	0.423301	560	659	705.5	0.0266887	183	0.327191	0.327191	1	1.99711	557	691	632	242	586	755	923	859	720	183	979	781
GO_BP_SRP-dependent_cotranslational_protein_targeting_to_membrane_(GO:0006614)	0.277198	0.423301	1090	939.5	1027.5	0.0266891	146	0.159969	0.159969	1	0.976425	146	807	1414	1089	968	1173	495	717	1087	1141	1463	774
GO_BP_chondrocyte_differentiation_(GO:0002062)	0.279968	0.427093	1150	990.167	1171	0.0270004	49	0.172604	0.179713	1	1.04261	1147	1420	1340	135	1256	1195	1341	519	988	1017	49	1475
GO_BP_hair_follicle_morphogenesis_(GO:0031069)	0.280782	0.427464	550	675.083	693.5	0.0270922	67	0.121009	-0.158809	-1	0.73021	550	932	893	624	1044	756	916	205	631	536	67	947
GO_BP_regulation_of_respiratory_gaseous_exchange_by_neurological_system_process_(GO:0002087)	0.280588	0.427464	420	703.083	447	0.0294946	210	0.178593	-0.1876	-1	1.07769	417	378	1232	1153	1427	939	477	245	403	1208	210	348
GO_BP_stem_cell_maintenance_(GO:0019827)	0.281348	0.427889	190	537	492	0.0295878	186	0.1293	-0.159634	-1	0.779326	186	349	684	1221	640	874	219	265	405	507	477	617
GO_BP_branching_involved_in_ureteric_bud_morphogenesis_(GO:0001658)	0.281748	0.428062	365	714.167	639.5	0.0272011	361	0.20797	0.20797	1	1.2529	361	372	1197	613	666	757	453	469	674	1382	1040	586
GO_BP_MyD88-independent_toll-like_receptor_signaling_pathway_(GO:0002756)	0.282979	0.429152	200	590.5	634.5	0.0273401	43	0.286102	-0.334469	-1	1.71843	200	677	43	1004	508	758	799	493	541	777	592	694
GO_BP_apical_protein_localization_(GO:0045176)	0.28304	0.429152	470	642.083	465.5	0.0297957	137	0.07752	0.0787939	1	0.465612	466	380	424	1430	859	809	216	137	465	892	1236	391
GO_BP_thymus_development_(GO:0048538)	0.284365	0.430726	985	739	736	0.027497	270	0.538529	-0.252604	-1	3.2206	981	301	839	434	478	997	467	1201	1334	933	633	270
GO_BP_'de_novo'_posttranslational_protein_folding_(GO:0051084)	0.286014	0.432784	610	698	597	0.0276839	345	0.26781	-0.26781	-1	1.59253	607	858	544	1064	345	759	448	587	1175	383	429	1177
GO_BP_cell_fate_commitment_(GO:0045165)	0.286841	0.433158	965	897.25	983.5	0.0277778	274	0.188493	0.188493	1	1.11972	964	613	1068	337	1335	1179	938	1003	1045	1475	536	274
GO_BP_ventricular_septum_development_(GO:0003281)	0.286729	0.433158	840	871.917	873	0.0302506	139	0.101677	-0.100197	-1	0.604	836	809	973	1309	960	1234	910	139	768	1015	785	725
GO_BP_aerobic_respiration_(GO:0009060)	0.289438	0.43664	1280	948	873.5	0.0280734	502	0.0961527	0.0839704	1	0.565718	1276	1219	617	854	915	760	893	1387	751	733	502	1469
GO_BP_glycolysis_(GO:0006096)	0.291091	0.43869	665	908.833	860.5	0.0282619	398	0.207375	0.207375	1	1.2132	665	674	1258	1026	1432	1142	472	642	398	1016	1476	705
GO_BP_negative_regulation_of_transcription_from_RNA_polymerase_II_promoter_(GO:0000122)	0.293172	0.441382	155	750.083	775	0.0285	151	0.321317	0.337061	1	1.86584	151	914	777	449	890	773	895	666	689	672	1017	1108
GO_BP_activation_of_adenylate_cyclase_activity_by_G-protein_signaling_pathway_(GO:0007189)	0.29605	0.445266	790	875.25	954	0.0288302	84	0.26002	-0.26002	-1	1.49372	789	1342	1268	141	979	1033	1279	1485	563	611	84	929
GO_BP_negative_regulation_of_interferon-gamma_production_(GO:0032689)	0.29786	0.447539	465	824.25	857.5	0.0316363	169	0.170455	0.139227	1	0.973042	463	662	1102	1138	1340	1224	898	218	416	1444	169	817
GO_BP_positive_regulation_of_cartilage_development_(GO:0061036)	0.301029	0.451146	545	615.417	534	0.0320343	290	0.22257	0.22257	1	1.25785	544	342	766	1240	489	905	445	290	696	845	524	299
GO_BP_response_to_insulin_stimulus_(GO:0032868)	0.301	0.451146	515	834.833	879	0.0294012	202	0.397992	-0.451787	-1	2.24925	513	1175	1004	202	466	853	1423	905	402	1335	747	993
GO_BP_bone_morphogenesis_(GO:0060349)	0.301166	0.451146	805	821	811.5	0.0320517	217	0.0674542	0.0766998	1	0.381217	642	344	958	1470	804	803	217	837	819	1253	1405	300
GO_BP_positive_regulation_of_JUN_kinase_activity_(GO:0043507)	0.301478	0.45116	260	566.833	472.5	0.0294564	258	0.153349	-0.126152	-1	0.866616	258	443	845	362	782	764	399	281	466	489	1234	479
GO_BP_cellular_response_to_tumor_necrosis_factor_(GO:0071356)	0.301922	0.451196	610	682.333	654.5	0.0295079	222	0.108084	-0.108084	-1	0.61075	1273	608	829	372	701	878	434	1104	404	608	222	755
GO_BP_dolichol-linked_oligosaccharide_biosynthetic_process_(GO:0006488)	0.302105	0.451196	1245	876.583	840.5	0.0295292	589	0.0898385	0.0804839	1	0.50765	1242	656	820	956	919	766	589	1478	861	912	612	708
GO_BP_positive_regulation_of_fat_cell_differentiation_(GO:0045600)	0.302811	0.451799	1000	947.917	969	0.029611	648	0.340249	0.340249	1	1.91942	997	1292	668	736	1123	767	1253	820	1035	1095	648	941
GO_BP_platelet_aggregation_(GO:0070527)	0.303217	0.451954	390	749.833	600	0.0323103	307	0.359111	-0.359111	-1	2.02495	386	619	1471	1251	876	1283	869	307	417	487	581	451
GO_BP_sulfur_amino_acid_metabolic_process_(GO:0000096)	0.304236	0.453021	305	656.5	493	0.0297765	153	0.165056	-0.165056	-1	0.92795	153	376	1033	922	1298	1060	485	344	501	1104	301	301
GO_BP_T_cell_differentiation_in_thymus_(GO:0033077)	0.306158	0.455429	395	676.25	624	0.03	253	0.20797	0.20797	1	1.16139	395	253	836	272	1104	863	688	560	471	1322	811	540
GO_BP_negative_regulation_of_transforming_growth_factor_beta_receptor_signaling_pathway_(GO:0030512)	0.308378	0.457821	1130	771.75	805	0.0302591	142	0.0956597	0.0692382	1	0.530644	1126	571	142	897	760	771	382	980	862	689	1242	839
GO_BP_I-kappaB_phosphorylation_(GO:0007252)	0.308281	0.457821	830	894.417	903	0.0302478	324	0.0851151	0.0978503	1	0.472152	828	855	1212	823	1126	1274	474	324	410	951	1472	984
GO_BP_bone_mineralization_(GO:0030282)	0.313203	0.463691	965	821.75	768.5	0.0308247	190	0.23805	0.23805	1	1.29898	963	1416	277	702	835	1166	1385	461	412	560	190	1494
GO_BP_cellular_protein_metabolic_process_(GO:0044267)	0.313072	0.463691	155	606.583	566.5	0.0308093	154	0.208964	0.192225	1	1.14027	154	523	985	1085	282	829	316	734	1042	610	243	476
GO_BP_telencephalon_development_(GO:0021537)	0.313263	0.463691	680	657.083	625.5	0.0308317	161	0.527819	0.527819	1	2.88017	677	343	1349	360	688	1144	574	931	413	161	908	337
GO_BP_receptor_clustering_(GO:0043113)	0.314954	0.465733	1330	1055.42	1138	0.0338036	310	0.317998	0.317998	1	1.72532	1326	988	1399	1311	948	1324	1288	779	830	1373	789	310
GO_BP_negative_regulation_of_DNA_replication_(GO:0008156)	0.317218	0.468618	1305	946.917	856.5	0.0312981	431	0.154335	-0.154335	-1	0.830589	1303	918	885	792	711	772	828	1422	590	431	1403	1308
GO_BP_branching_morphogenesis_of_a_tube_(GO:0048754)	0.317756	0.468949	390	690.833	696	0.0313617	144	0.0996224	-0.105793	-1	0.535639	387	907	600	802	789	793	594	144	603	1148	499	1024
GO_BP_adult_behavior_(GO:0030534)	0.318784	0.470003	535	914.167	826.5	0.0342959	363	0.109287	-0.122287	-1	0.585858	533	742	1108	1424	1258	779	705	363	493	1472	1219	874
GO_BP_urate_metabolic_process_(GO:0046415)	0.322365	0.474814	1090	814.583	817	0.0347585	182	0.324753	0.27243	1	1.71744	1089	781	980	1216	687	1381	791	948	424	182	453	843
GO_BP_regulation_of_phosphoprotein_phosphatase_activity_(GO:0043666)	0.323619	0.476191	520	718	582.5	0.034921	314	0.277556	0.277556	1	1.46213	520	321	729	1391	645	964	404	346	1469	416	1097	314
GO_BP_digestive_tract_morphogenesis_(GO:0048546)	0.325541	0.478549	310	792.417	757	0.0351707	169	0.121432	0.144308	1	0.635431	308	356	1302	1370	1113	1232	169	314	428	1403	1032	482
GO_BP_regulation_of_defense_response_to_virus_by_virus_(GO:0050690)	0.328024	0.481725	195	584.083	484	0.032585	130	0.11122	0.0923936	1	0.57677	194	270	559	1017	1036	819	130	150	905	1283	237	409
GO_BP_positive_regulation_of_B_cell_proliferation_(GO:0030890)	0.329354	0.483203	780	1009.25	1092	0.0327447	152	0.269236	-0.28579	-1	1.39036	780	1346	1155	152	621	1071	1283	972	1141	1061	1113	1416
GO_BP_Golgi_to_plasma_membrane_protein_transport_(GO:0043001)	0.329781	0.483356	1405	903.083	783.5	0.0357237	162	0.0559945	-0.0669769	-1	0.289035	393	648	1401	1298	1402	1473	482	162	584	1427	743	824
GO_BP_response_to_hormone_stimulus_(GO:0009725)	0.33215	0.486351	555	879.583	1005.5	0.0330814	298	0.283565	-0.190574	-1	1.45128	551	540	1148	298	916	1095	1135	889	1096	1157	1424	306
GO_BP_B_cell_proliferation_(GO:0042100)	0.335517	0.490801	930	891.083	867.5	0.0334886	157	0.113817	0.142297	1	0.575155	930	329	1472	157	1484	1387	400	805	700	1469	1114	446
GO_BP_response_to_toxin_(GO:0009636)	0.340777	0.497773	1430	797.75	655	0.0341285	177	0.402832	-0.302647	-1	1.9953	706	1357	521	177	604	778	1428	1230	557	473	314	1428
GO_BP_regulation_of_synaptic_transmission_(GO:0050804)	0.340949	0.497773	1430	907.083	940.5	0.0371956	331	0.0816127	0.0485833	1	0.404241	1021	823	1242	1186	860	1429	1430	1133	440	577	331	413
GO_BP_pancreas_development_(GO:0031016)	0.341579	0.498206	800	633.667	638.5	0.0342265	182	0.246863	-0.246863	-1	1.22123	182	345	1202	682	800	984	427	253	595	798	1024	312
GO_BP_positive_regulation_of_BMP_signaling_pathway_(GO:0030513)	0.34226	0.498713	655	801.167	857	0.0343098	272	0.196416	0.185724	1	0.970252	651	1040	272	296	1046	1130	1281	657	422	1056	674	1089
GO_BP_negative_regulation_of_translational_initiation_(GO:0045947)	0.343785	0.500446	535	740.5	678.5	0.0344965	299	0.0624701	-0.0787177	-1	0.307049	534	453	934	799	1198	924	880	448	423	1436	299	558
GO_BP_response_to_stress_(GO:0006950)	0.344607	0.501155	1355	1034.58	1052	0.0345974	479	0.328951	0.345364	1	1.61353	1354	1010	479	751	672	780	724	1359	1439	1334	1419	1094
GO_BP_cholesterol_catabolic_process_(GO:0006707)	0.345366	0.501771	1490	1009.5	1013	0.0377839	619	0.157725	0.116055	1	0.772278	1486	1137	761	1421	776	792	1200	619	683	1073	1213	953
GO_BP_actin_filament_capping_(GO:0051693)	0.34788	0.504104	275	704.167	523.5	0.035	203	0.09041	0.09041	1	0.439702	230	271	1338	389	1437	1306	203	273	1116	896	658	333
GO_BP_actin_polymerization_or_depolymerization_(GO:0008154)	0.347323	0.504104	520	960.333	976.5	0.0380458	171	0.0914673	-0.0821722	-1	0.444844	518	880	1292	1282	1401	1435	726	171	564	1490	692	1073
GO_BP_double-strand_break_repair_via_homologous_recombination_(GO:0000724)	0.347984	0.504104	530	677.75	544	0.0350128	176	0.383205	0.501804	1	1.86369	529	305	1007	553	1237	956	176	819	426	535	1275	315
GO_BP_social_behavior_(GO:0035176)	0.353822	0.512065	1470	1008.42	1120.5	0.0357358	168	0.205486	0.252015	1	0.976506	1468	1122	1071	168	1312	1414	948	1119	1389	583	376	1131
GO_BP_chemotaxis_(GO:0006935)	0.354539	0.512607	1285	976.5	1040	0.0358251	169	0.355085	0.410897	1	1.68476	923	1029	1321	169	1284	1281	733	1051	980	677	1203	1067
GO_BP_ncRNA_metabolic_process_(GO:0034660)	0.3558	0.513934	980	886.667	951.5	0.0359822	432	0.071226	0.0604668	1	0.336636	738	684	580	978	1313	1136	514	978	432	1219	1143	925
GO_BP_pseudouridine_synthesis_(GO:0001522)	0.357682	0.516153	400	755.167	651	0.0362172	396	0.0986451	-0.123226	-1	0.46321	396	411	924	619	1252	933	462	683	434	1290	1158	500
GO_BP_positive_regulation_of_Ras_protein_signal_transduction_(GO:0046579)	0.358531	0.516879	405	573.083	500.5	0.0363234	340	0.104062	0.0662813	1	0.487605	403	340	367	741	496	893	909	505	435	643	796	349
GO_BP_calcium_ion_transport_(GO:0006816)	0.360405	0.518405	1310	925.75	1029	0.0365584	62	0.295914	-0.179961	-1	1.38038	1054	1309	62	170	1421	996	990	1207	1309	1004	215	1372
GO_BP_camera-type_eye_development_(GO:0043010)	0.36001	0.518405	245	568.833	524	0.0365088	245	0.125884	0.0562167	1	0.587225	245	429	622	540	775	923	626	459	437	869	393	508
GO_BP_negative_regulation_of_fibroblast_proliferation_(GO:0048147)	0.36063	0.518405	1035	865.333	874.5	0.0365866	209	0.15431	0.15431	1	0.719825	1035	1474	209	1009	213	787	1374	773	1115	646	872	877
GO_BP_release_of_cytochrome_c_from_mitochondria_(GO:0001836)	0.364303	0.523183	400	829.917	737.5	0.037049	324	0.0805628	-0.0986637	-1	0.370562	400	437	1272	523	1353	1044	704	771	1321	1463	347	324
GO_BP_termination_of_RNA_polymerase_II_transcription_(GO:0006369)	0.365035	0.523731	785	789.417	734	0.0371415	464	0.523551	0.523551	1	2.40427	782	611	1144	1054	942	788	464	1253	556	523	686	670
GO_BP_regulation_of_sequence-specific_DNA_binding_transcription_factor_activity_(GO:0051090)	0.366392	0.525174	520	430.333	445.5	0.0373131	98	0.347811	-0.206689	-1	1.59044	174	308	98	524	393	820	615	520	516	498	319	379
GO_BP_B_cell_receptor_signaling_pathway_(GO:0050853)	0.371596	0.532123	975	1175.25	1337	0.0379745	443	0.272831	-0.272831	-1	1.22211	975	1469	1459	513	1462	1360	1130	1192	443	1402	1384	1314
GO_BP_positive_regulation_of_cell_death_(GO:0010942)	0.37366	0.534567	1075	965.25	977.5	0.0382383	305	0.23805	0.23805	1	1.05857	1073	1479	670	700	857	1315	1452	305	444	1086	882	1320
GO_BP_organic_anion_transport_(GO:0015711)	0.378063	0.540348	1250	799.583	559.5	0.0422555	244	0.193796	0.193796	1	0.846977	548	463	1470	1164	1248	1237	476	571	459	1249	244	466
GO_BP_respiratory_burst_(GO:0045730)	0.379653	0.542102	520	820.417	762.5	0.0424783	139	0.135952	-0.235126	-1	0.591043	516	515	1435	1400	1200	1158	856	183	669	139	1146	628
GO_BP_response_to_organic_cyclic_compound_(GO:0014070)	0.380184	0.542342	1260	851.917	947	0.039077	305	0.268737	-0.315222	-1	1.16747	1260	1167	993	453	305	794	901	1312	1270	359	367	1042
GO_BP_dendrite_morphogenesis_(GO:0048813)	0.381334	0.543465	1385	809.833	746.5	0.0392258	323	0.13455	0.13455	1	0.582552	1385	323	647	556	486	842	962	1260	651	1121	1155	330
GO_BP_reactive_oxygen_species_metabolic_process_(GO:0072593)	0.382819	0.544542	1375	864.5	849.5	0.0394181	280	0.554146	-0.633529	-1	2.39145	1371	1062	1081	300	828	795	871	1159	635	668	280	1324
GO_BP_digestion_(GO:0007586)	0.382732	0.544542	1150	994.417	1110.5	0.0394069	234	0.0965203	0.0367774	1	0.416539	1149	1480	1431	671	874	1311	1147	1074	447	234	689	1426
GO_BP_osteoblast_development_(GO:0002076)	0.388558	0.552181	1100	724.833	681.5	0.0437361	11	0.0755745	0.0418805	1	0.318671	474	298	1098	1099	1343	1206	793	186	570	1203	11	417
GO_BP_peptide_hormone_processing_(GO:0016486)	0.389166	0.55252	660	786.083	701.5	0.0402452	174	0.082198	-0.0776464	-1	0.346243	659	676	391	644	1185	1494	757	174	727	1443	352	931
GO_BP_complement_activation_(GO:0006956)	0.390844	0.554376	265	652.833	389.5	0.0404652	102	0.429757	0.429757	1	1.80003	261	406	1333	303	907	1342	334	373	914	1221	102	338
GO_BP_phosphatidylcholine_biosynthetic_process_(GO:0006656)	0.391218	0.55438	280	581.083	494	0.0405143	192	0.234627	-0.379998	-1	0.982718	280	414	1091	279	753	799	496	213	740	192	1224	492
GO_BP_intracellular_steroid_hormone_receptor_signaling_pathway_(GO:0030518)	0.392009	0.554975	185	856.417	820.5	0.0406183	185	0.036155	-0.0423	-1	0.151157	185	455	1428	1051	1412	1448	226	414	611	1476	1030	541
GO_BP_anion_transport_(GO:0006820)	0.393957	0.556678	880	922.5	884.5	0.0445068	174	0.160916	-0.0692071	-1	0.669257	877	1210	402	1341	852	810	1355	649	1397	174	892	1111
GO_BP_viral_genome_replication_(GO:0019079)	0.393745	0.556678	660	652	573.5	0.0444765	294	0.224201	0.224201	1	0.932463	658	441	699	1381	488	808	386	294	628	519	1059	463
GO_BP_positive_regulation_of_glucose_import_(GO:0046326)	0.39513	0.557808	410	654.417	626.5	0.0410296	341	0.279299	0.279299	1	1.1576	406	374	615	724	562	881	388	917	638	1155	852	341
GO_BP_negative_regulation_by_host_of_viral_transcription_(GO:0043922)	0.396238	0.558846	815	871.667	857.5	0.0411762	340	0.0976987	0.0684293	1	0.403639	812	1060	356	862	416	800	1474	853	1285	340	1324	878
GO_BP_activation_of_adenylate_cyclase_activity_(GO:0007190)	0.399816	0.563359	640	900.75	969.5	0.0416509	299	0.142243	0.0887687	1	0.579548	638	1166	1194	299	1021	1335	1387	517	455	918	675	1204
GO_BP_white_fat_cell_differentiation_(GO:0050872)	0.40879	0.575463	1405	947.5	830.5	0.0466569	476	0.136593	0.136593	1	0.535914	1405	1116	767	1295	719	861	1311	552	476	1333	735	800
GO_BP_positive_regulation_of_triglyceride_biosynthetic_process_(GO:0010867)	0.409176	0.575463	335	828.667	918	0.0467134	195	0.066383	-0.0694295	-1	0.260448	331	398	1298	1353	1338	945	369	195	891	1439	950	437
GO_BP_oligosaccharide_biosynthetic_process_(GO:0009312)	0.410641	0.576981	815	910.167	812	0.0469286	615	0.133904	0.186987	1	0.522857	811	636	947	1387	652	813	635	615	1319	1327	1079	701
GO_BP_glycerol_metabolic_process_(GO:0006071)	0.41244	0.578965	1430	1062.58	1057	0.0433472	475	0.136657	0.121232	1	0.530274	1041	1426	1079	475	1073	804	1378	1021	1168	1030	826	1430
GO_BP_vasculature_development_(GO:0001944)	0.419846	0.588808	1140	917.833	1068.5	0.0443579	319	0.168128	0.190418	1	0.632268	1137	1377	319	377	1000	805	1222	1334	1174	344	460	1465
GO_BP_retinoic_acid_receptor_signaling_pathway_(GO:0048384)	0.420597	0.589309	1000	962.167	975	0.0444611	129	0.169016	0.169016	1	0.634588	1000	1306	1391	1010	884	807	1102	950	1302	785	129	880
GO_BP_positive_regulation_of_interferon-gamma_production_(GO:0032729)	0.423373	0.592642	1155	852.333	936.5	0.0448434	76	0.456436	-0.456436	-1	1.69546	1155	975	1327	180	1317	1271	709	898	539	573	76	1208
GO_BP_intracellular_signal_transduction_(GO:0035556)	0.424744	0.594006	520	883.417	961	0.0450329	181	0.43354	-0.300797	-1	1.60333	517	1363	468	181	970	1052	1419	956	966	517	874	1318
GO_BP_sleep_(GO:0030431)	0.4312	0.599111	1155	730.25	711	0.05	256	0.202365	0.232631	1	0.736099	1153	400	423	1167	557	1032	915	1242	865	306	256	447
GO_BP_purine-containing_compound_salvage_(GO:0043101)	0.4312	0.599111	525	764.25	647.5	0.05	287	0.0576969	-0.0502091	-1	0.209871	524	581	414	1174	1127	1008	607	320	1092	1349	287	688
GO_BP_response_to_morphine_(GO:0043278)	0.4312	0.599111	1055	1036	1093.5	0.05	415	0.22932	0.265071	1	0.834148	1439	1052	415	1257	1133	1372	1055	1263	1082	662	597	1105
GO_BP_hemopoietic_stem_cell_proliferation_(GO:0071425)	0.4312	0.599111	930	912.917	881.5	0.05	406	0.159829	0.119152	1	0.581373	929	849	406	1319	1112	1375	612	842	912	851	806	942
GO_BP_myoblast_differentiation_(GO:0045445)	0.4312	0.599111	485	757.333	685	0.05	394	0.0957915	-0.0682514	-1	0.348439	482	653	394	1328	1033	1423	518	439	786	471	844	717
GO_BP_long-term_synaptic_potentiation_(GO:0060291)	0.4312	0.599111	905	885	945	0.05	416	0.08454	0.0642395	1	0.307512	901	700	416	1362	1261	1025	549	476	1083	1047	989	811
GO_BP_response_to_arsenic-containing_substance_(GO:0046685)	0.4312	0.599111	1000	1030.67	1022	0.05	386	0.137882	-0.137882	-1	0.501542	999	1341	386	1404	1189	865	1453	944	872	710	1160	1045
GO_BP_humoral_immune_response_(GO:0006959)	0.431953	0.5996	800	787.5	785.5	0.0460359	189	0.341304	0.367513	1	1.23951	796	775	1151	189	591	1163	698	901	922	570	1337	357
GO_BP_copper_ion_transport_(GO:0006825)	0.433298	0.600909	675	797.917	754	0.0462243	469	0.174837	-0.215124	-1	0.632246	675	748	912	764	622	858	1187	760	469	586	1252	742
GO_BP_nitrogen_compound_metabolic_process_(GO:0006807)	0.434252	0.600916	350	721	607.5	0.0463582	327	0.160533	-0.160533	-1	0.580506	350	452	1073	743	1090	1225	875	333	472	1298	327	414
GO_BP_arachidonic_acid_secretion_(GO:0050482)	0.434073	0.600916	810	898.083	848.5	0.0504372	372	0.124338	0.124338	1	0.449621	806	686	1135	1213	799	891	1257	608	1184	1386	440	372
GO_BP_intracellular_transport_(GO:0046907)	0.434911	0.600916	1350	858.833	746.5	0.0464508	457	0.0658125	0.0581752	1	0.237986	707	664	1331	944	1348	1287	457	470	474	1350	488	786
GO_BP_protein_polymerization_(GO:0051258)	0.434625	0.600916	255	778.75	702	0.0464106	240	0.092117	0.092117	1	0.333106	252	405	1460	931	1393	1230	273	240	473	1308	939	441
GO_BP_transmembrane_receptor_protein_serine/threonine_kinase_signaling_pathway_(GO:0007178)	0.437497	0.603625	275	572.25	497	0.0468153	192	0.246104	-0.157924	-1	0.882083	272	456	703	192	1118	950	289	556	478	1011	326	516
GO_BP_cholesterol_metabolic_process_(GO:0008203)	0.437678	0.603625	1245	863.583	936.5	0.0468409	185	0.327191	0.327191	1	1.17271	1241	657	1005	185	1238	1368	423	1272	1127	337	642	868
GO_BP_protein_deacetylation_(GO:0006476)	0.438804	0.604619	310	697.5	502.5	0.047	306	0.099001	-0.138882	-1	0.353682	321	306	1291	696	1116	1349	309	488	517	1118	439	420
GO_BP_response_to_vitamin_E_(GO:0033197)	0.441898	0.608321	550	925.917	919	0.0516383	357	0.17708	0.17708	1	0.624945	549	604	1296	1482	1215	1292	420	357	490	1338	1445	623
GO_BP_cellular_respiration_(GO:0045333)	0.442348	0.608381	820	889.5	924.5	0.047503	376	0.0800272	-0.099132	-1	0.282373	818	1196	697	896	1023	814	1036	376	538	996	953	1331
GO_BP_mammary_gland_alveolus_development_(GO:0060749)	0.45964	0.609911	925	657.583	746	0.05	6	0.340249	0.340249	1	1.19449	925	789	330	283	763	968	547	1182	498	871	6	729
GO_BP_O-glycan_processing_(GO:0016266)	0.45964	0.609911	1400	699.917	793.5	0.05	38	0.322215	0.31067	1	1.13118	1400	1009	118	431	423	921	866	1176	968	328	38	721
GO_BP_negative_regulation_of_tumor_necrosis_factor_production_(GO:0032720)	0.45964	0.609911	420	678.25	616.5	0.05	68	0.144227	0.120374	1	0.506328	419	743	250	302	490	916	1046	443	1206	1416	68	840
GO_BP_response_to_starvation_(GO:0042594)	0.45053	0.609911	1185	818.167	838.5	0.0486756	89	0.186601	0.186601	1	0.655085	1183	617	862	511	747	818	859	1228	1364	1055	89	485
GO_BP_pituitary_gland_development_(GO:0021983)	0.452183	0.609911	1265	896.5	912.5	0.0489144	94	0.194853	0.194853	1	0.684057	1265	766	935	255	1435	1464	1006	890	789	1494	94	365
GO_BP_lipopolysaccharide-mediated_signaling_pathway_(GO:0031663)	0.45964	0.609911	870	585	535.5	0.05	96	0.150826	0.145476	1	0.529495	870	689	168	384	510	1129	471	561	1079	349	96	714
GO_BP_synaptic_transmission,_glutamatergic_(GO:0035249)	0.446584	0.609911	1225	839.583	780	0.052365	146	0.187015	0.177046	1	0.656538	1221	655	732	1132	690	828	621	1140	1460	400	146	1050
GO_BP_arachidonic_acid_metabolic_process_(GO:0019369)	0.460133	0.609911	1380	1074.42	1143.5	0.054498	155	0.164357	-0.0746441	-1	0.576996	1376	1223	959	1134	945	834	1399	1153	1315	1023	155	1377
GO_BP_chloride_transport_(GO:0006821)	0.45964	0.609911	1110	938.417	1116	0.05	124	0.253031	-0.224863	-1	0.888296	1107	1320	124	452	1232	1064	1125	1101	1180	1206	166	1184
GO_BP_bone_remodeling_(GO:0046849)	0.455896	0.609911	930	681.583	682.5	0.0538258	206	0.136827	0.0846689	1	0.480347	927	408	755	1150	787	831	350	610	1339	251	206	565
GO_BP_regulation_of_synaptic_plasticity_(GO:0048167)	0.45964	0.609911	1410	868.333	911.5	0.05	240	0.0737342	0.0572182	1	0.258853	1406	1104	313	962	570	957	863	1135	866	589	240	1415
GO_BP_positive_regulation_of_cysteine-type_endopeptidase_activity_involved_in_apoptotic_process_(GO:0043280)	0.45964	0.609911	1255	979.167	1130	0.05	201	0.0954927	0.0803046	1	0.335239	1253	1329	201	756	1176	1169	1091	952	1393	822	272	1336
GO_BP_COPII_vesicle_coating_(GO:0048208)	0.444074	0.609911	1005	912.167	890	0.047749	321	0.108697	0.108697	1	0.381595	1003	1389	1186	839	716	815	945	1261	691	913	321	867
GO_BP_defense_response_(GO:0006952)	0.454559	0.609911	510	856.833	717.5	0.0492588	342	0.188127	0.188127	1	0.660445	510	750	1454	680	1448	1336	542	685	485	1190	342	860
GO_BP_ribosome_biogenesis_(GO:0042254)	0.45964	0.609911	570	883.917	1040	0.05	153	0.0693013	0.0558195	1	0.243291	567	1117	153	1060	1020	1090	1313	401	1441	963	369	1113
GO_BP_negative_regulation_of_proteolysis_(GO:0045861)	0.45964	0.609911	1445	823.667	759	0.05	102	0.590634	0.590634	1	2.07349	1441	1232	354	670	461	848	1426	1418	614	102	391	927
GO_BP_negative_regulation_of_viral_genome_replication_(GO:0045071)	0.45964	0.609911	735	605.083	586.5	0.05	172	0.101169	0.101169	1	0.355165	735	562	301	470	692	994	502	787	990	172	445	611
GO_BP_positive_regulation_of_nitric_oxide_biosynthetic_process_(GO:0045429)	0.45964	0.609911	725	730.167	779.5	0.05	152	0.165016	-0.165016	-1	0.579308	721	1317	152	423	269	892	1361	865	838	249	496	1179
GO_BP_maternal_process_involved_in_female_pregnancy_(GO:0060135)	0.45964	0.609911	545	885.333	747	0.05	361	0.252674	0.252674	1	0.887042	1480	782	361	542	703	1419	1114	1463	939	543	566	712
GO_BP_histone_methylation_(GO:0016571)	0.45696	0.609911	1415	966.083	968	0.0496083	486	0.0944999	-0.0477044	-1	0.331754	1414	767	1054	838	791	1475	1133	1033	486	903	577	1122
GO_BP_ossification_(GO:0001503)	0.45964	0.609911	705	753	701	0.05	125	0.224362	0.227343	1	0.78765	1271	701	125	735	601	849	701	1400	952	394	664	643
GO_BP_regulation_of_apoptotic_process_(GO:0042981)	0.458216	0.609911	475	671	649.5	0.0497916	348	0.179252	0.160604	1	0.629286	475	538	473	959	527	823	348	738	1090	782	699	600
GO_BP_regulation_of_vasoconstriction_(GO:0019229)	0.45934	0.609911	1435	1065.08	1081.5	0.0543719	502	0.120669	-0.0373571	-1	0.423625	1431	1314	769	1306	502	833	1470	1014	894	1328	771	1149
GO_BP_cellular_component_movement_(GO:0006928)	0.45964	0.609911	1085	825.333	852	0.05	19	0.167074	0.168444	1	0.586536	1084	886	19	673	1150	1035	683	1114	973	697	772	818
GO_BP_sensory_perception_of_sound_(GO:0007605)	0.45964	0.609911	795	963.167	1012.5	0.05	42	0.280997	0.280997	1	0.986475	793	1490	42	396	1420	1073	1442	817	1088	952	925	1120
GO_BP_cellular_response_to_peptide_hormone_stimulus_(GO:0071375)	0.450735	0.609911	955	840	846	0.0530135	203	0.120052	0.100949	1	0.421458	740	599	952	1358	954	1480	439	203	1205	466	975	709
GO_BP_regulation_of_calcium_ion_transport_(GO:0051924)	0.451752	0.609911	995	1120.75	1168	0.0531731	496	0.527819	0.527819	1	1.85297	1377	1109	1479	1363	995	971	1227	1336	496	1339	994	763
GO_BP_cellular_amino_acid_metabolic_process_(GO:0006520)	0.45964	0.609911	975	792.083	847.5	0.05	132	0.197371	-0.197371	-1	0.692895	1188	860	132	590	974	835	681	1078	592	541	1062	972
GO_BP_regulation_of_exocytosis_(GO:0017157)	0.45964	0.609911	860	976.833	1023.5	0.05	328	0.207455	0.207455	1	0.728298	857	1153	328	560	1240	947	1194	769	1299	902	1100	1373
GO_BP_superoxide_anion_generation_(GO:0042554)	0.45964	0.609911	575	628.75	578.5	0.05	315	0.181643	0.12608	1	0.637682	572	592	370	315	1030	995	397	417	585	483	1103	686
GO_BP_negative_regulation_of_sequence-specific_DNA_binding_transcription_factor_activity_(GO:0043433)	0.45839	0.609911	800	919.833	961	0.0498171	101	0.245074	0.234321	1	0.860362	798	1387	101	744	627	824	1377	996	1101	926	1120	1037
GO_BP_regulation_of_inflammatory_response_(GO:0050727)	0.45964	0.609911	440	782.417	835	0.05	206	0.202909	-0.202909	-1	0.712337	436	1054	206	506	844	1012	1301	583	826	565	1136	920
GO_BP_cellular_response_to_calcium_ion_(GO:0071277)	0.45964	0.609911	695	767.333	794	0.05	212	0.35005	-0.35005	-1	1.22889	692	1034	212	282	451	896	1250	327	1330	496	1159	1079
GO_BP_positive_regulation_of_cell_adhesion_(GO:0045785)	0.45964	0.609911	1315	1044.83	1170.5	0.05	198	0.10499	0.0775796	1	0.368579	1106	1373	198	745	1034	1235	928	1294	1314	746	1253	1312
GO_BP_hemopoiesis_(GO:0030097)	0.45964	0.609911	1220	989.667	1108	0.05	61	0.491617	0.444313	1	1.72588	1113	1216	61	249	991	918	1103	1391	1217	1271	1265	1081
GO_BP_protein_K63-linked_ubiquitination_(GO:0070534)	0.45964	0.609911	935	755.417	808	0.05	217	0.090139	0.104638	1	0.316444	933	407	217	872	1096	1051	303	891	744	678	1295	578
GO_BP_fertilization_(GO:0009566)	0.45964	0.609911	1280	893	868.5	0.05	344	0.195477	0.195477	1	0.686247	1279	539	344	784	1079	917	820	1284	1132	793	1303	442
GO_BP_phospholipid_metabolic_process_(GO:0006644)	0.45964	0.609911	1085	864.083	954.5	0.05	245	0.200112	0.200112	1	0.70252	711	1208	245	361	1085	1082	1261	407	827	424	1356	1402
GO_BP_skeletal_system_development_(GO:0001501)	0.460187	0.609911	1370	868.25	808.5	0.0500802	356	0.290959	0.290959	1	1.02145	1366	868	498	356	728	825	848	1399	792	766	1366	607
GO_BP_rRNA_transcription_(GO:0009303)	0.448551	0.609911	325	830.083	748.5	0.0483905	322	0.0566933	-0.0637136	-1	0.199029	322	390	1074	999	1130	1454	375	418	480	1394	1427	498
GO_BP_pyridine_nucleotide_biosynthetic_process_(GO:0019363)	0.45964	0.609911	1010	1163.58	1314	0.05	395	0.0645742	0.0488002	1	0.226696	1008	1402	395	929	1324	1210	1445	643	1446	1304	1492	1365
GO_BP_negative_regulation_of_blood_pressure_(GO:0045776)	0.46239	0.612288	1110	843.167	834.5	0.054858	209	0.160678	0.0859501	1	0.559644	1185	890	1228	1307	614	1108	760	209	668	261	779	1109
GO_BP_RNA_metabolic_process_(GO:0016070)	0.464434	0.613907	560	683.167	725	0.0507053	218	0.178579	0.119474	1	0.618644	218	560	778	1094	560	899	285	651	782	921	714	736
GO_BP_steroid_biosynthetic_process_(GO:0006694)	0.464334	0.613907	1325	1172.42	1269.5	0.0506905	662	0.105899	-0.100473	-1	0.366862	1112	1413	1037	662	1253	827	1291	1322	1324	1076	1286	1466
GO_BP_memory_(GO:0007613)	0.466137	0.615613	225	684.583	550.5	0.0509571	214	0.0592012	0.0592012	1	0.203922	223	359	1266	420	965	1385	214	254	681	847	1226	375
GO_BP_positive_regulation_by_host_of_viral_transcription_(GO:0043923)	0.467318	0.616628	230	709.083	718.5	0.0556489	227	0.0759818	-0.114101	-1	0.260835	227	509	1354	1200	958	942	413	236	841	713	392	724
GO_BP_positive_regulation_of_neutrophil_chemotaxis_(GO:0090023)	0.47018	0.619858	1290	730.083	714	0.0515581	115	0.516579	-0.516579	-1	1.75418	416	716	1289	193	1289	1203	1077	362	712	775	115	614
GO_BP_fatty_acid_oxidation_(GO:0019395)	0.470614	0.619883	1245	931.583	887	0.0561816	468	0.0539579	0.0642966	1	0.183213	1245	866	1224	1367	963	841	752	468	679	860	1006	908
GO_BP_3'-phosphoadenosine_5'-phosphosulfate_metabolic_process_(GO:0050427)	0.476543	0.627141	775	919.667	910	0.0571476	36	0.0472483	0.0472483	1	0.156526	775	756	1439	1106	1359	1347	537	926	507	1354	36	894
GO_BP_synaptonemal_complex_assembly_(GO:0007130)	0.478531	0.629203	760	913.083	904	0.0574737	435	0.102285	0.0436673	1	0.336468	760	984	962	1278	630	846	1319	1459	531	435	677	1076
GO_BP_viral_reproduction_(GO:0016032)	0.481647	0.632743	345	800	824	0.053286	290	0.165056	0.120019	1	0.53638	345	580	776	1083	818	830	290	848	1380	836	1163	651
GO_BP_eye_development_(GO:0001654)	0.486419	0.638452	1485	1040.25	1174	0.0587788	146	0.153335	-0.0783961	-1	0.488511	1177	1482	748	1170	1171	847	1483	1257	1435	146	277	1290
GO_BP_behavioral_fear_response_(GO:0001662)	0.487738	0.639621	465	972.75	993	0.0589987	219	0.123463	-0.206251	-1	0.39174	462	872	1407	1380	1172	1451	902	219	540	1282	1058	928
GO_BP_locomotory_behavior_(GO:0007626)	0.490413	0.642565	260	711.833	582	0.0546306	245	0.174927	0.174927	1	0.549327	256	346	1015	584	1378	1031	245	317	580	1185	1216	389
GO_BP_peroxisome_organization_(GO:0007031)	0.496038	0.649367	1320	1041.67	1029	0.0555047	635	0.086344	0.0545025	1	0.264692	1210	1338	635	895	924	836	1318	896	1320	800	1194	1134
GO_BP_cellular_response_to_reactive_oxygen_species_(GO:0034614)	0.497457	0.650655	960	815.75	793.5	0.060636	220	0.0818336	-0.106903	-1	0.249714	277	575	956	1460	1202	958	371	220	550	1222	1367	631
GO_BP_negative_regulation_of_I-kappaB_kinase/NF-kappaB_cascade_(GO:0043124)	0.498717	0.65169	620	668.25	617.5	0.0559242	218	0.129251	-0.129251	-1	0.392948	229	397	618	986	803	1465	617	225	801	1259	218	401
GO_BP_blastocyst_development_(GO:0001824)	0.499556	0.65169	780	768	742.5	0.0560559	333	0.0890197	-0.0890197	-1	0.270638	778	793	619	650	707	840	499	631	1467	841	333	1058
GO_BP_embryonic_forelimb_morphogenesis_(GO:0035115)	0.499269	0.65169	1060	849.917	815.5	0.0609444	571	0.109711	0.109177	1	0.333545	1059	650	940	1355	777	854	710	1032	571	711	963	577
GO_BP_positive_regulation_of_protein_serine/threonine_kinase_activity_(GO:0071902)	0.500256	0.652034	715	862.917	738	0.056166	503	0.0879761	0.0399168	1	0.267135	713	535	1344	809	1269	1369	1067	704	503	582	763	697
GO_BP_prepulse_inhibition_(GO:0060134)	0.501531	0.653126	890	988.455	1053	0.067253	234	0.0756816	-0.114586	-1	0.228905	889	805	1247	1395	NA	1134	1053	234	853	1236	1126	901
GO_BP_positive_regulation_of_protein_kinase_activity_(GO:0045860)	0.504889	0.656926	1040	952.917	915.5	0.0568982	341	0.351601	0.391151	1	1.04896	1036	1381	1159	341	460	844	1325	941	839	890	1491	728
GO_BP_blood_circulation_(GO:0008015)	0.506531	0.658491	1005	977.667	960	0.0571593	205	0.236608	0.236608	1	0.701895	1004	783	1259	205	1450	1247	601	916	1482	1300	750	735
GO_BP_negative_regulation_of_epithelial_to_mesenchymal_transition_(GO:0010719)	0.50864	0.660658	1165	951.833	1043.5	0.0625558	332	0.0672944	0.0528293	1	0.198058	1164	536	1244	1348	1277	1351	616	332	524	1414	923	693
GO_BP_regulation_of_embryonic_development_(GO:0045995)	0.513476	0.66636	1095	791.083	887	0.0633983	116	0.709036	0.709036	1	2.04354	1095	1011	1124	1168	377	859	811	1057	703	116	257	915
GO_BP_translation_(GO:0006412)	0.517638	0.670597	1140	860.083	917.5	0.0589462	240	0.144709	0.128001	1	0.410559	240	703	1248	1095	1137	1076	393	827	1140	1008	717	737
GO_BP_peptide_cross-linking_(GO:0018149)	0.517636	0.670597	1430	1042.92	1134	0.0589459	214	0.124338	0.124338	1	0.352765	1430	1128	1209	214	1170	1140	1258	1431	897	906	957	775
GO_BP_complement_activation,_classical_pathway_(GO:0006958)	0.519466	0.672383	480	780.5	771.5	0.059244	328	0.566663	0.566663	1	1.597	476	423	1169	374	1082	1213	328	680	863	1238	1110	410
GO_BP_chromatin_organization_(GO:0006325)	0.52489	0.678229	1235	919.75	914.5	0.0601335	9	0.104769	0.0951166	1	0.288826	1231	1270	894	798	935	850	1139	1315	856	453	9	1287
GO_BP_dendritic_cell_chemotaxis_(GO:0002407)	0.524662	0.678229	945	1007.08	1250	0.0600959	120	0.0796397	0.0367774	1	0.21955	944	1403	1390	500	1225	1275	1337	523	511	1417	120	1440
GO_BP_glucose_homeostasis_(GO:0042593)	0.527002	0.68037	1055	929.417	1004	0.0604824	18	0.256027	-0.303255	-1	0.700084	1055	1330	1149	767	1091	852	1081	953	868	688	18	1301
GO_BP_middle_ear_morphogenesis_(GO:0042474)	0.531065	0.685023	580	1023.42	1122.5	0.0665283	536	0.0887118	0.0790909	1	0.238281	1223	864	1357	1250	1398	1469	653	579	536	1351	579	1022
GO_BP_regulation_of_osteoblast_differentiation_(GO:0045667)	0.533665	0.687191	750	740.167	829	0.067	31	0.143126	0.143126	1	0.381228	749	360	1109	1104	1058	979	529	909	630	986	31	438
GO_BP_cell_projection_organization_(GO:0030030)	0.533264	0.687191	350	917.667	924.5	0.0615252	348	0.089547	-0.106027	-1	0.238515	348	954	799	923	1242	856	926	632	1108	802	1350	1072
GO_BP_negative_regulation_of_JNK_cascade_(GO:0046329)	0.534918	0.688189	360	880	851.5	0.0618028	223	0.0628163	-0.0744574	-1	0.166669	358	644	1066	915	1211	1171	690	223	781	1377	1336	788
GO_BP_response_to_axon_injury_(GO:0048678)	0.53536	0.688189	595	985.667	988.5	0.0618772	519	0.081171	-0.116137	-1	0.215369	592	1099	593	570	1351	938	1280	1039	519	1430	1481	936
GO_BP_retina_development_in_camera-type_eye_(GO:0060041)	0.537654	0.690543	255	756.917	683.5	0.0622639	253	0.104754	-0.129295	-1	0.275401	253	618	818	567	1383	1302	644	436	723	1269	339	731
GO_BP_negative_regulation_of_cell-matrix_adhesion_(GO:0001953)	0.543477	0.697424	495	946.833	917.5	0.068802	411	0.202909	-0.202909	-1	0.519169	493	921	1117	1480	655	872	798	411	1280	914	1440	981
GO_BP_antigen_processing_and_presentation_of_peptide_or_polysaccharide_antigen_via_MHC_class_II_(GO:0002504)	0.544582	0.698243	685	866.75	913	0.0634431	20	0.0573857	0.0573857	1	0.146351	682	903	1424	940	1469	1374	555	437	528	1146	20	923
GO_BP_cytolysis_(GO:0019835)	0.547865	0.701849	730	919.583	812	0.0640075	363	0.0627585	0.0627585	1	0.157758	730	894	1430	723	1480	1332	579	524	530	1470	363	980
GO_BP_DNA_damage_checkpoint_(GO:0000077)	0.54914	0.70288	1280	963.25	1079.5	0.0642277	17	0.123109	0.113754	1	0.308178	1277	1180	1158	340	1076	860	920	1069	1344	1083	17	1235
GO_BP_positive_regulation_of_extrinsic_apoptotic_signaling_pathway_(GO:2001238)	0.550124	0.702936	1330	934.667	1074	0.0643981	14	0.169016	0.169016	1	0.423003	1327	694	1198	881	1201	1056	1161	1092	1227	937	14	428
GO_BP_exocytosis_(GO:0006887)	0.549899	0.702936	675	853.333	860	0.0643591	208	0.207455	0.207455	1	0.519206	672	377	1325	965	1392	1412	208	755	568	1085	1054	427
GO_BP_iron_ion_homeostasis_(GO:0055072)	0.551346	0.703896	1465	937.083	945	0.0646102	46	0.597188	-0.27733	-1	1.48882	1462	937	1193	491	612	862	953	694	1480	46	1400	1115
GO_BP_response_to_mercury_ion_(GO:0046689)	0.555192	0.708201	525	773.583	549	0.071	205	0.0882127	0.0830988	1	0.216099	525	371	1120	1171	1443	1411	205	310	573	1404	281	469
GO_BP_negative_regulation_of_cell-substrate_adhesion_(GO:0010812)	0.555755	0.708316	1010	894.083	1025.5	0.0653798	212	0.482102	0.482102	1	1.18048	1009	620	1211	681	1042	1157	778	1249	1259	212	1082	429
GO_BP_negative_regulation_of_T_cell_receptor_signaling_pathway_(GO:0050860)	0.558261	0.710903	1455	888.333	913	0.0715845	7	0.134524	0.0866266	1	0.325915	1451	991	730	1097	702	876	686	1143	907	919	7	1151
GO_BP_photoreceptor_cell_maintenance_(GO:0045494)	0.560716	0.713422	1120	925.333	1118.5	0.066254	158	0.101154	-0.0982245	-1	0.242526	858	1118	1284	646	1376	1119	1259	232	682	1181	158	1191
GO_BP_hemopoietic_progenitor_cell_differentiation_(GO:0002244)	0.561703	0.71407	590	840	751	0.0722446	243	0.0537486	0.0638501	1	0.128521	590	609	750	1338	1363	1218	358	243	734	1242	883	752
GO_BP_one-carbon_metabolic_process_(GO:0006730)	0.563888	0.716238	495	827.167	817.5	0.0668177	492	0.194552	-0.194552	-1	0.461016	810	1151	594	563	825	867	1363	1059	1095	495	492	612
GO_BP_organ_morphogenesis_(GO:0009887)	0.564536	0.716453	560	922.5	992.5	0.0669334	371	0.240013	-0.207812	-1	0.568231	558	1171	999	371	1155	986	1487	1025	537	915	722	1144
GO_BP_smooth_muscle_contraction_(GO:0006939)	0.568803	0.721256	435	924.167	886	0.0676987	316	0.0822703	-0.101999	-1	0.190872	433	888	1208	554	1386	868	810	316	1105	1448	1190	884
GO_BP_keratinization_(GO:0031424)	0.576075	0.729857	1080	1251.17	1327	0.0750522	565	0.121037	0.0397131	1	0.270626	1078	1410	1397	1479	1276	1126	1456	1335	565	1134	1439	1319
GO_BP_defense_response_to_bacterium_(GO:0042742)	0.577724	0.731327	620	883.333	790.5	0.0693214	273	0.513036	0.513036	1	1.13977	617	786	1455	273	1341	1316	578	626	544	1431	795	838
GO_BP_defense_response_to_virus_(GO:0051607)	0.578775	0.732038	585	706.25	562	0.0695148	235	0.116152	0.116153	1	0.257242	582	473	542	235	1286	1151	325	696	881	1294	495	515
GO_BP_hindbrain_development_(GO:0030902)	0.581524	0.734272	405	906.167	1095.5	0.0761394	165	0.071365	-0.0726399	-1	0.156508	401	913	1214	1136	1055	1447	737	252	1172	1220	165	1162
GO_BP_phosphate-containing_compound_metabolic_process_(GO:0006796)	0.581504	0.734272	1465	1000.08	996	0.0700186	548	0.229714	-0.229714	-1	0.50378	1463	940	1057	732	1288	1192	568	1386	548	1052	920	855
GO_BP_neuron_apoptosis_(GO:0051402)	0.588796	0.742828	1365	1141.67	1208.5	0.0713799	804	0.209515	-0.227832	-1	0.442249	1363	1276	1072	804	947	875	1226	940	1353	1324	1191	1329
GO_BP_phosphatidylinositol-3-phosphate_biosynthetic_process_(GO:0036092)	0.593382	0.747982	1200	982.667	1201.5	0.0722474	135	0.272831	-0.272831	-1	0.562502	1197	1414	1206	461	454	877	1389	497	1398	135	1274	1490
GO_BP_lipid_metabolic_process_(GO:0006629)	0.602514	0.758852	1470	877.583	867.5	0.0740017	250	0.249837	0.200594	1	0.489501	1469	895	784	250	887	948	727	1327	1188	492	716	848
GO_BP_cell_surface_receptor_signaling_pathway_(GO:0007166)	0.604528	0.760748	1285	1034.25	1174	0.0743936	252	0.385885	-0.415282	-1	0.74922	1284	1275	787	252	1148	1200	941	1457	909	661	1221	1276
GO_BP_phototransduction_(GO:0007602)	0.60847	0.765065	1140	1000.17	1161.5	0.0751661	205	0.296608	-0.296608	-1	0.563966	1138	1388	1185	256	1293	1364	952	1397	582	835	205	1407
GO_BP_response_to_amino_acid_stimulus_(GO:0043200)	0.61016	0.766545	425	793.167	747	0.0754993	403	0.276521	-0.180008	-1	0.521979	421	898	573	612	403	882	1107	419	1451	479	1057	1216
GO_BP_eye_photoreceptor_cell_development_(GO:0042462)	0.616385	0.773716	525	990.083	1025	0.0834159	260	0.0936137	-0.136241	-1	0.170523	521	846	1403	1471	1342	1204	907	260	604	771	1409	1143
GO_BP_protein_K48-linked_deubiquitination_(GO:0071108)	0.617206	0.773849	850	935.417	947.5	0.0769035	503	0.086944	0.099754	1	0.158267	1011	704	1070	846	1380	884	608	1175	1060	1135	503	849
GO_BP_telomere_maintenance_via_telomerase_(GO:0007004)	0.617527	0.773849	475	883.667	903.5	0.076968	446	0.0542209	-0.0559619	-1	0.0987	471	635	922	1016	1129	885	679	446	1473	1145	1122	681
GO_BP_cell_development_(GO:0048468)	0.618084	0.7739	425	836.333	835.5	0.0837858	217	0.110176	0.034843	1	0.200507	425	784	1360	1157	1190	1446	914	278	594	814	217	857
GO_BP_gene_silencing_by_RNA_(GO:0031047)	0.621597	0.777647	1335	1081.67	1027.5	0.0777906	688	0.0685981	0.0692633	1	0.122487	1333	1015	1021	1034	1431	887	846	1376	688	832	1464	1053
GO_BP_cellular_response_to_cadmium_ion_(GO:0071276)	0.622453	0.777909	875	993.667	1180.5	0.0847435	207	0.0933553	0.0367774	1	0.166469	874	1221	1404	1151	1210	1246	1392	261	624	1048	207	1286
GO_BP_response_to_retinoic_acid_(GO:0032526)	0.622848	0.777909	905	934.583	902.5	0.078045	261	0.353527	-0.365956	-1	0.630402	1330	814	1019	261	901	1491	373	1354	1443	621	704	904
GO_BP_cardiac_muscle_tissue_morphogenesis_(GO:0055008)	0.624445	0.779253	595	881.083	705.5	0.0851835	479	0.111	-0.160481	-1	0.196572	593	507	1411	1223	1319	1087	762	570	597	1376	479	649
GO_BP_negative_regulation_of_BMP_signaling_pathway_(GO:0030514)	0.626655	0.781358	1270	995.167	1016	0.0788241	126	0.0878699	0.0698308	1	0.153928	1476	1174	876	856	1056	888	845	1132	1267	976	126	1270
GO_BP_neurotransmitter_biosynthetic_process_(GO:0042136)	0.627473	0.781727	1485	1262.67	1422.5	0.0858567	263	0.0392386	0.0361937	1	0.0686051	1006	1339	1481	1485	1468	1413	1432	263	1025	1441	1456	1343
GO_BP_acute_inflammatory_response_(GO:0002526)	0.628374	0.782198	805	1017.83	1128	0.0860578	264	0.13665	-0.160106	-1	0.238337	805	1084	753	1427	1204	1172	1223	264	877	1243	1228	934
GO_BP_ruffle_organization_(GO:0031529)	0.631118	0.78496	460	970.667	977	0.079747	256	0.0600772	0.0261192	1	0.103279	459	856	1288	972	1346	1393	982	256	899	1097	1151	949
GO_BP_vagina_development_(GO:0060068)	0.631691	0.785019	1015	971.5	981.5	0.0868024	544	0.0999818	0.0863215	1	0.171827	1013	754	1121	1244	950	900	813	1266	1142	1151	544	760
GO_BP_glycogen_biosynthetic_process_(GO:0005978)	0.632435	0.785291	1015	854.167	952	0.0800211	226	0.0529499	0.0507113	1	0.0908684	1014	573	656	1048	1053	890	530	1124	1289	1229	226	618
GO_BP_response_to_lithium_ion_(GO:0010226)	0.63591	0.788951	1375	1062.75	1124	0.0877584	535	0.11565	0.0958927	1	0.194651	1375	1165	1217	1242	1083	903	1317	1489	629	885	535	913
GO_BP_neutrophil_chemotaxis_(GO:0030593)	0.637333	0.789467	855	645.083	617	0.0810491	58	0.273616	-0.272831	-1	0.459255	853	688	843	265	541	1310	527	878	975	257	58	546
GO_BP_positive_regulation_of_activated_T_cell_proliferation_(GO:0042104)	0.637382	0.789467	1370	1056.58	1174.5	0.0810595	266	0.142589	0.0961184	1	0.239331	1369	1237	892	266	1440	1359	1112	907	1075	1273	461	1288
GO_BP_positive_regulation_of_release_of_sequestered_calcium_ion_into_cytosol_(GO:0051281)	0.643076	0.79586	1285	954.583	1045	0.0894054	272	0.191392	0.102417	1	0.310284	1285	1425	972	1262	639	1161	1388	272	887	436	610	1118
GO_BP_male_gonad_development_(GO:0008584)	0.646512	0.799451	1130	862.833	834	0.0830101	263	0.150992	0.150992	1	0.239962	1128	773	537	429	1247	895	676	1326	1358	1225	263	497
GO_BP_response_to_organic_nitrogen_(GO:0010243)	0.649971	0.803064	1140	895.25	869.5	0.0837613	371	0.150519	0.156837	1	0.23439	1140	842	1156	473	1271	897	774	1005	1222	788	371	804
GO_BP_regulation_of_ERK1_and_ERK2_cascade_(GO:0070372)	0.650718	0.803323	415	860.667	790.5	0.0911954	415	0.0595062	0.0267532	1	0.0925279	415	504	1240	1317	1138	1100	695	778	610	1167	803	561
GO_BP_cerebellum_development_(GO:0021549)	0.655762	0.808882	845	1048.08	1174	0.0850342	262	0.144829	0.054234	1	0.218107	842	1299	929	393	1184	1326	1264	262	1488	1164	943	1483
GO_BP_behavior_(GO:0007610)	0.659194	0.812444	725	960.333	1090	0.0857977	271	0.12993	0.0702624	1	0.191616	725	1141	1039	271	1304	1288	1292	506	878	1224	683	1173
GO_BP_limb_morphogenesis_(GO:0035108)	0.666989	0.821374	580	1015.58	997.5	0.0951279	578	0.112911	0.0503152	1	0.157753	578	993	1351	1356	1377	1416	1002	740	620	772	964	1018
GO_BP_embryonic_organ_development_(GO:0048568)	0.668714	0.822672	650	891	774	0.0955551	266	0.0443162	0.0148337	1	0.0614196	650	561	1493	1169	1349	1443	877	299	622	1292	266	671
GO_BP_fatty_acid_beta-oxidation_(GO:0006635)	0.669143	0.822672	1430	978.25	948.5	0.0880521	414	0.311812	0.311812	1	0.432153	1428	774	1160	943	1372	904	1241	1229	797	954	414	523
GO_BP_sperm_motility_(GO:0030317)	0.672044	0.82556	1105	973.833	1095	0.0887212	39	0.0918984	0.0763213	1	0.125079	1206	1035	1184	704	1381	1430	807	1103	606	1087	39	1104
GO_BP_tissue_homeostasis_(GO:0001894)	0.675871	0.829578	710	756	699	0.097349	282	0.0759034	0.089482	1	0.100692	709	496	970	1373	665	1074	488	282	823	464	1039	689
GO_BP_learning_or_memory_(GO:0007611)	0.676738	0.829962	1200	705.25	690.5	0.0898153	236	0.296168	0.160503	1	0.391919	1199	675	861	275	384	967	684	1487	697	276	236	722
GO_BP_superoxide_metabolic_process_(GO:0006801)	0.684692	0.830773	770	768.583	749.5	0.091703	233	0.130843	-0.198316	-1	0.172237	770	1127	664	478	1027	909	1154	715	729	366	233	1051
GO_BP_synaptic_vesicle_endocytosis_(GO:0048488)	0.686189	0.830773	905	989.583	1085.5	0.1	235	0.124764	-0.0829043	-1	0.164234	903	1181	951	1161	1010	1406	1314	654	1394	477	235	1189
GO_BP_positive_regulation_of_interferon-beta_production_(GO:0032728)	0.685776	0.830773	970	812.333	812.5	0.0919634	462	0.112599	0.117227	1	0.148221	968	865	666	626	1006	910	631	705	760	1046	462	1103
GO_BP_triglyceride_homeostasis_(GO:0070328)	0.686189	0.830773	975	937.583	1040	0.1	154	0.327191	0.327191	1	0.4307	973	1163	1107	1228	597	1120	1425	802	844	154	498	1340
GO_BP_SMAD_protein_signal_transduction_(GO:0060395)	0.686189	0.830773	880	989.333	1115.5	0.1	285	0.1792	0.183503	1	0.235891	878	1203	1113	1234	864	1069	1326	1121	1118	285	509	1152
GO_BP_skeletal_muscle_contraction_(GO:0003009)	0.686189	0.830773	1260	1012.83	1055	0.1	504	0.141706	0.0783525	1	0.186536	1259	1024	1308	1300	1110	1047	787	846	1063	504	749	1157
GO_BP_spliceosomal_snRNP_assembly_(GO:0000387)	0.686291	0.830773	615	920.583	937	0.0920877	564	0.0720728	0.0635804	1	0.0948736	905	828	564	998	1257	1159	611	1210	613	1143	790	969
GO_BP_response_to_carbohydrate_stimulus_(GO:0009743)	0.686189	0.830773	660	918.583	956.5	0.1	427	0.0909117	0.0364988	1	0.119672	656	671	1127	1333	1119	953	971	427	1303	638	865	960
GO_BP_midgut_development_(GO:0007494)	0.686189	0.830773	895	1060.17	1062.5	0.1	563	0.105403	-0.134848	-1	0.138749	891	1234	967	1352	807	1441	1246	681	1438	563	944	1158
GO_BP_lipid_catabolic_process_(GO:0016042)	0.682455	0.830773	1085	839.25	854.5	0.0911675	399	0.301599	-0.443867	-1	0.397013	1085	567	1001	399	1233	906	443	803	1246	773	982	633
GO_BP_synaptic_vesicle_exocytosis_(GO:0016079)	0.686189	0.830773	565	907.667	932.5	0.1	535	0.0871047	0.0535471	1	0.114661	562	607	1392	1377	1180	1062	1007	535	858	564	1046	702
GO_BP_dopamine_metabolic_process_(GO:0042417)	0.686189	0.830773	935	956.333	959	0.1	420	0.129601	0.151102	1	0.170602	934	693	1489	1383	1050	1459	605	420	984	574	1064	821
GO_BP_cellular_response_to_cholesterol_(GO:0071397)	0.686189	0.830773	685	947	996.5	0.1	601	0.156837	0.156837	1	0.206454	684	707	1307	1423	1028	965	694	1036	1066	636	1217	601
GO_BP_melanosome_transport_(GO:0032402)	0.686189	0.830773	1455	1194.5	1162	0.1	824	0.0721507	0.0733017	1	0.0949762	1454	1070	1110	1434	1207	1117	935	1465	1489	824	1247	982
GO_BP_glycoprotein_metabolic_process_(GO:0009100)	0.686189	0.830773	1115	1013.67	988	0.1	501	0.264363	0.226406	1	0.347997	1115	780	945	1490	1239	1410	501	676	806	701	1470	1031
GO_BP_glutathione_biosynthetic_process_(GO:0006750)	0.686189	0.830773	810	1057.58	1086.5	0.1	422	0.122707	-0.0876516	-1	0.161526	807	952	1097	1493	1158	940	919	1214	1076	422	1489	1124
GO_BP_regulation_of_cell_morphogenesis_(GO:0022604)	0.68868	0.832534	1225	1062.75	1034.5	0.0926658	580	0.0689114	0.0513331	1	0.0896764	1225	1321	653	973	946	912	1065	1445	1004	580	1157	1472
GO_BP_cellular_response_to_dexamethasone_stimulus_(GO:0071549)	0.688859	0.832534	645	904.25	888	0.100699	379	0.0949633	0.101724	1	0.123579	726	645	941	1433	1272	925	379	660	643	1130	1246	851
GO_BP_transcription_elongation_from_RNA_polymerase_III_promoter_(GO:0006385)	0.71757	0.833541	950	1010	996.5	0.1	16	0.0801028	-0.0756855	-1	0.103552	949	1430	1173	925	1373	959	1346	912	1034	738	16	1265
GO_BP_positive_regulation_of_cytokine_production_(GO:0001819)	0.71757	0.833541	1465	909.833	1039	0.1	33	0.111973	0.0717129	1	0.144752	1461	1120	1080	674	1107	1019	1059	1136	979	258	33	992
GO_BP_glycosaminoglycan_biosynthetic_process_(GO:0006024)	0.71757	0.833541	925	818.833	858.5	0.1	59	0.11131	0.0690163	1	0.143895	887	1147	925	750	830	922	1308	355	741	572	59	1330
GO_BP_steroid_metabolic_process_(GO:0008202)	0.71757	0.833541	1455	847	818	0.1	62	0.264724	0.264724	1	0.34222	1455	834	802	346	1236	1153	753	1016	1210	598	62	699
GO_BP_regulation_of_membrane_potential_(GO:0042391)	0.71757	0.833541	790	757.167	757.5	0.1	73	0.126646	0.0740204	1	0.16372	790	736	1280	534	1168	1202	636	768	761	384	73	754
GO_BP_porphyrin-containing_compound_metabolic_process_(GO:0006778)	0.71757	0.833541	1295	880.167	930.5	0.1	75	0.27733	-0.27733	-1	0.358517	1294	1074	646	850	629	1458	697	1011	1133	346	75	1349
GO_BP_innate_immune_response_(GO:0045087)	0.71757	0.833541	1440	1029.67	1022	0.1	271	0.297763	0.253213	1	0.384931	1437	1001	986	777	1241	1187	754	1373	1458	828	271	1043
GO_BP_organ_induction_(GO:0001759)	0.692742	0.833541	1240	1085.92	1129	0.101725	317	0.0899768	-0.0451189	-1	0.116317	1238	835	1371	1182	949	927	1076	1369	1470	1362	317	935
GO_BP_macrophage_chemotaxis_(GO:0048246)	0.710035	0.833541	825	973.417	972	0.106443	328	0.0504511	0.0504511	1	0.0652202	825	923	1441	1185	1227	1284	637	730	646	1434	328	1021
GO_BP_regulation_of_insulin_secretion_(GO:0050796)	0.71757	0.833541	1430	1004.42	1027	0.1	334	0.108536	0.0988913	1	0.140309	1429	1021	1323	558	1444	1486	892	1213	788	532	334	1033
GO_BP_regulation_of_cell_growth_(GO:0001558)	0.71757	0.833541	1320	1014.83	1086.5	0.1	368	0.464261	0.464261	1	0.600169	1319	1089	1145	386	1234	1084	1010	1385	1354	808	368	996
GO_BP_pattern_specification_process_(GO:0007389)	0.71757	0.833541	1100	792.083	755.5	0.1	342	0.383052	-0.136048	-1	0.495188	414	935	540	342	1425	1042	1096	432	1161	576	442	1100
GO_BP_somatic_hypermutation_of_immunoglobulin_genes_(GO:0016446)	0.71757	0.833541	1195	1001.67	980.5	0.1	471	0.104605	0.113109	1	0.135228	1193	897	1285	630	1306	1432	780	1472	929	593	471	1032
GO_BP_tryptophan_catabolic_process_(GO:0006569)	0.71757	0.833541	1220	1007	1193.5	0.1	314	0.106317	0.111168	1	0.13744	1350	1337	1286	639	1002	1220	1220	669	1406	314	474	1167
GO_BP_glycogen_metabolic_process_(GO:0005977)	0.71757	0.833541	1105	845.083	962	0.1	378	0.12752	0.072299	1	0.16485	1105	1036	586	532	750	1049	991	1270	1021	378	490	933
GO_BP_positive_regulation_of_intrinsic_apoptotic_signaling_pathway_(GO:2001244)	0.696457	0.833541	1255	1029.17	996	0.0945766	514	0.0728033	0.0728033	1	0.0941158	1255	1283	872	1011	881	913	1472	1441	707	981	514	1020
GO_BP_I-kappaB_kinase/NF-kappaB_cascade_(GO:0007249)	0.71757	0.833541	1260	980.917	998	0.1	529	0.189366	0.189366	1	0.244802	1258	1302	539	1001	798	1261	1171	900	995	763	529	1254
GO_BP_xenobiotic_metabolic_process_(GO:0006805)	0.71757	0.833541	1225	1036.5	1073.5	0.1	532	0.289043	-0.341591	-1	0.373658	1306	1225	998	657	1149	1223	931	1281	991	770	532	1375
GO_BP_cartilage_development_(GO:0051216)	0.71757	0.833541	1440	1101.17	1225	0.1	496	0.187356	-0.187356	-1	0.242203	1180	1291	1378	496	1439	1212	988	1238	1381	627	546	1438
GO_BP_adrenal_gland_development_(GO:0030325)	0.71757	0.833541	1085	720.25	693.5	0.1	272	0.527675	0.527675	1	0.682148	1081	586	898	417	405	930	742	1349	687	272	576	700
GO_BP_negative_regulation_of_cell_cycle_(GO:0045786)	0.711108	0.833541	560	971.25	1028	0.0983016	560	0.0686026	0.0587296	1	0.0886854	560	1047	1260	1015	1333	935	1228	1241	626	764	605	1041
GO_BP_response_to_virus_(GO:0009615)	0.71757	0.833541	785	697.25	754	0.1	297	0.349053	0.258467	1	0.451236	781	553	489	297	812	983	390	1015	850	834	636	727
GO_BP_regulation_of_alternative_nuclear_mRNA_splicing,_via_spliceosome_(GO:0000381)	0.71757	0.833541	970	942.917	1005	0.1	164	0.559317	-0.559317	-1	0.723053	969	1439	1058	857	553	1041	1307	1206	716	164	638	1367
GO_BP_response_to_glucose_stimulus_(GO:0009749)	0.693051	0.833541	1295	873.583	786.5	0.0937345	357	0.375562	-0.377426	-1	0.485505	1292	922	808	357	765	1377	672	1462	617	639	700	872
GO_BP_lens_development_in_camera-type_eye_(GO:0002088)	0.71757	0.833541	1080	1066.5	1057.5	0.1	567	0.103847	0.11232	1	0.134247	1076	1428	1346	752	1309	1039	1328	973	888	567	733	1359
GO_BP_cellular_response_to_glucagon_stimulus_(GO:0071377)	0.71757	0.833541	1135	1047.58	1109	0.1	567	0.26002	-0.26002	-1	0.336139	1135	1331	567	728	1244	1083	1038	1458	1149	768	788	1282
GO_BP_dorsal/ventral_pattern_formation_(GO:0009953)	0.71757	0.833541	750	960.083	949	0.1	549	0.346567	-0.346567	-1	0.448022	746	1042	1049	549	914	993	1427	984	1326	796	793	902
GO_BP_sphingolipid_biosynthetic_process_(GO:0030148)	0.71757	0.833541	975	759.583	850	0.1	356	0.290593	-0.381073	-1	0.375662	974	517	1023	876	610	931	398	899	950	356	824	757
GO_BP_interferon-gamma-mediated_signaling_pathway_(GO:0060333)	0.71757	0.833541	405	719	684.5	0.1	243	0.330582	0.404748	1	0.427358	404	670	997	631	989	1188	487	776	699	243	929	615
GO_BP_regulation_of_interferon-gamma-mediated_signaling_pathway_(GO:0060334)	0.71757	0.833541	985	777.917	872.5	0.1	18	0.868165	0.868165	1	1.12231	1338	771	1056	611	205	1050	981	981	812	18	933	579
GO_BP_cellular_defense_response_(GO:0006968)	0.71757	0.833541	1255	1082.25	1222.5	0.1	328	0.73415	0.73415	1	0.949068	1251	1328	1377	328	1194	1317	1066	758	1349	731	949	1339
GO_BP_positive_chemotaxis_(GO:0050918)	0.71757	0.833541	1455	1071.42	1130	0.1	484	0.114375	0.109476	1	0.147857	1452	1037	1196	484	1267	1077	812	1434	1345	616	954	1183
GO_BP_somitogenesis_(GO:0001756)	0.71757	0.833541	980	993.333	999	0.1	482	0.427822	0.427822	1	0.553063	980	1459	1168	555	482	926	1289	1154	1002	803	996	1106
GO_BP_adaptive_immune_response_(GO:0002250)	0.71757	0.833541	985	816.417	809.5	0.1	338	0.306965	-0.272831	-1	0.396826	985	634	1067	609	542	1483	486	1049	1012	338	999	593
GO_BP_axonal_fasciculation_(GO:0007413)	0.71757	0.833541	1215	890.25	908.5	0.1	235	0.291223	-0.423059	-1	0.376477	1213	1378	696	329	673	1098	1172	744	799	235	1018	1328
GO_BP_nucleotide_biosynthetic_process_(GO:0009165)	0.71757	0.833541	1125	913.083	920.5	0.1	341	0.533944	0.533944	1	0.690252	1125	1455	904	548	826	937	1240	458	1328	341	1023	772
GO_BP_regulation_of_cell_differentiation_(GO:0045595)	0.71757	0.833541	680	872.75	919.5	0.1	550	0.128037	0.094126	1	0.165519	679	1006	1175	617	713	977	1231	885	650	550	1036	954
GO_BP_cytokine-mediated_signaling_pathway_(GO:0019221)	0.71757	0.833541	480	689	690.5	0.1	335	0.246656	0.248535	1	0.318863	480	605	469	335	1066	936	380	790	777	612	1049	769
GO_BP_protein_homotetramerization_(GO:0051289)	0.71757	0.833541	1485	1067.58	1059.5	0.1	740	0.393309	0.393309	1	0.508447	1481	1032	815	754	1151	1106	1068	1357	1312	740	1051	944
GO_BP_positive_regulation_of_phosphatidylinositol_3-kinase_activity_(GO:0043552)	0.71757	0.833541	945	827.167	857.5	0.1	439	0.388327	-0.633529	-1	0.502007	942	819	1047	664	668	963	544	687	896	439	1132	1125
GO_BP_receptor_internalization_(GO:0031623)	0.71757	0.833541	1030	1044.83	1064	0.1	499	0.236608	0.236608	1	0.305873	1027	1478	855	499	704	969	1101	1428	1223	649	1141	1464
GO_BP_T_cell_activation_(GO:0042110)	0.71757	0.833541	1270	1040.42	1139	0.1	527	0.230812	-0.272831	-1	0.29838	1268	1112	1147	527	842	1300	790	1131	1402	588	1172	1206
GO_BP_termination_of_RNA_polymerase_III_transcription_(GO:0006386)	0.71757	0.833541	950	1110.5	1095	0.1	739	0.0801028	-0.0756855	-1	0.103552	950	1443	1174	926	1374	960	1347	913	1016	739	1218	1266
GO_BP_bone_resorption_(GO:0045453)	0.71757	0.833541	700	796.583	741.5	0.1	411	0.125819	0.140025	1	0.162652	698	725	911	600	1175	1267	505	445	758	411	1223	841
GO_BP_activation_of_cysteine-type_endopeptidase_activity_involved_in_apoptotic_process_(GO:0006919)	0.71757	0.833541	1350	1084.33	1059.5	0.1	732	0.127053	0.127053	1	0.164247	1348	1090	796	941	1385	1029	870	1403	1167	732	1299	952
GO_BP_protein-chromophore_linkage_(GO:0018298)	0.694601	0.833541	1030	1119.67	1145.5	0.10222	513	0.158124	0.158124	1	0.204413	1029	902	1409	1447	1262	1468	975	1393	845	888	1305	513
GO_BP_hydrogen_peroxide_catabolic_process_(GO:0042744)	0.707574	0.833541	325	869.583	950.5	0.0973874	268	0.0771	0.0771	1	0.0996704	325	469	1422	791	1455	1325	268	283	1110	1138	1329	520
GO_BP_G-protein_signaling,_coupled_to_cAMP_nucleotide_second_messenger_(GO:0007188)	0.71757	0.833541	740	916.917	941	0.1	412	0.141544	0.110302	1	0.18298	736	1146	604	425	1303	1165	1469	434	653	412	1364	1292
GO_BP_energy_reserve_metabolic_process_(GO:0006112)	0.71757	0.833541	720	969.917	970	0.1	468	0.26002	-0.26002	-1	0.336139	468	1113	995	720	1072	1424	1402	627	764	716	1393	945
GO_BP_single_fertilization_(GO:0007338)	0.697461	0.833541	870	1007	975.5	0.0948266	619	0.0903646	0.0760077	1	0.116818	868	911	1171	690	1328	1297	664	764	619	1246	1486	1040
GO_BP_leukotriene_biosynthetic_process_(GO:0019370)	0.719492	0.835037	635	940.333	929.5	0.100512	632	0.0957276	0.0921004	1	0.122533	1178	927	858	713	1299	1093	736	932	632	1045	632	1239
GO_BP_homeostasis_of_number_of_cells_within_a_tissue_(GO:0048873)	0.719975	0.835037	1145	1111.08	1253	0.100641	287	0.123405	-0.106504	-1	0.15796	1144	1421	1192	287	1382	1279	1336	634	1248	1258	808	1344
GO_BP_ion_transmembrane_transport_(GO:0034220)	0.725292	0.840552	1005	845.5	892.5	0.102077	509	0.176634	-0.192223	-1	0.217838	1119	857	509	677	1070	928	531	700	690	1001	1061	1003
GO_BP_endothelial_cell_proliferation_(GO:0001935)	0.73035	0.845103	1340	1067.42	1065.5	0.112324	724	0.185489	-0.27733	-1	0.221647	1337	1012	1304	1294	1195	941	824	724	1387	938	734	1119
GO_BP_prostaglandin_metabolic_process_(GO:0006693)	0.729985	0.845103	955	920.583	882	0.112215	592	0.0945897	0.0726862	1	0.113029	953	637	747	1463	869	1185	732	939	658	895	1377	592
GO_BP_neuropeptide_signaling_pathway_(GO:0007218)	0.736571	0.851642	995	1189.83	1301.5	0.105208	294	0.510688	-0.510688	-1	0.582292	995	1417	1456	294	1454	1322	1097	1083	1415	1281	978	1486
GO_BP_negative_regulation_of_astrocyte_differentiation_(GO:0048712)	0.744903	0.86061	575	868.583	741	0.11679	481	0.0969129	-0.103845	-1	0.103293	574	481	1319	1372	795	998	687	549	664	1266	1035	683
GO_BP_spermatid_development_(GO:0007286)	0.74589	0.861085	1265	960.5	972.5	0.10789	505	0.195477	0.195477	1	0.20758	1264	505	842	836	1434	1103	585	1209	1113	1391	720	524
GO_BP_hormone_biosynthetic_process_(GO:0042446)	0.753121	0.868762	830	944.583	929.5	0.119415	589	0.220117	0.174131	1	0.219874	827	891	1239	1256	1092	1186	674	741	670	1202	589	968
GO_BP_activation_of_phospholipase_C_activity_(GO:0007202)	0.753866	0.868951	1000	1130.25	1187	0.110257	656	0.196233	-0.26002	-1	0.195714	998	1390	1324	734	1310	1350	1064	1392	656	1059	887	1399
GO_BP_response_to_interleukin-1_(GO:0070555)	0.756726	0.87094	960	912.667	887	0.111124	480	0.124338	0.124338	1	0.121991	958	668	1265	816	1358	1327	598	1071	753	1123	480	535
GO_BP_endosome_transport_(GO:0016197)	0.756756	0.87094	1040	763.583	741	0.111133	251	0.126507	0.126507	1	0.124119	495	465	531	1057	873	1040	251	1040	657	1355	825	574
GO_BP_positive_regulation_of_chondrocyte_differentiation_(GO:0032332)	0.766898	0.881933	485	800.75	805	0.124	364	0.0562052	0.0320662	1	0.0501383	481	461	768	1303	883	1004	779	364	831	1098	758	879
GO_BP_embryonic_heart_tube_development_(GO:0035050)	0.782909	0.899653	555	888.083	794	0.129648	444	0.0566991	-0.0566991	-1	0.0425704	553	714	1372	1398	805	1156	491	444	693	1117	1131	783
GO_BP_organ_growth_(GO:0035265)	0.786655	0.903263	960	1137.5	1183.5	0.131024	695	0.17456	-0.211645	-1	0.126099	960	1274	960	1431	1089	1003	1252	1174	695	1193	1240	1379
GO_BP_cardiac_muscle_contraction_(GO:0060048)	0.787771	0.903851	720	1020.67	1079	0.121179	527	0.0854744	0.0637083	1	0.0613501	716	1115	1043	738	1199	1278	1433	527	675	1375	1144	1005
GO_BP_response_to_ethanol_(GO:0045471)	0.789497	0.905136	1085	997.25	1023.5	0.121777	670	0.158931	0.184355	1	0.112471	1083	876	1000	729	1334	1085	670	1047	677	1215	1414	837
GO_BP_embryonic_hindlimb_morphogenesis_(GO:0035116)	0.793598	0.908445	1495	1194.42	1254.5	0.123216	845	0.0801702	0.0739755	1	0.0546571	1038	1457	1385	845	1218	954	1494	1291	1292	927	937	1495
GO_BP_tRNA_processing_(GO:0008033)	0.793553	0.908445	365	965.667	957	0.1232	365	0.0961419	-0.108078	-1	0.065546	365	941	798	691	1369	973	883	673	1193	1120	1480	1102
GO_BP_negative_regulation_of_B_cell_proliferation_(GO:0030889)	0.795911	0.910396	745	1052.08	1179.5	0.124039	319	0.133718	0.149256	1	0.0891279	743	1152	1389	319	1441	1354	1365	937	848	1446	424	1207
GO_BP_myoblast_fusion_(GO:0007520)	0.80037	0.914796	495	1090.42	1211	0.136258	354	0.0890197	-0.0890197	-1	0.0562868	492	838	1438	1449	1467	1389	1108	354	1081	1492	1314	663
GO_BP_central_nervous_system_neuron_development_(GO:0021954)	0.802978	0.917076	1415	1213.92	1289	0.13729	242	0.0967205	0.100652	1	0.0594473	1413	1244	1436	1163	1265	978	1214	1466	1465	1313	242	1368
GO_BP_positive_regulation_of_actin_filament_polymerization_(GO:0030838)	0.803678	0.917175	1140	943.667	1044	0.126866	558	0.0958818	0.0972308	1	0.0588583	605	1018	1162	761	1197	962	1140	558	1138	1070	572	1141
GO_BP_visual_perception_(GO:0007601)	0.818052	0.932866	1055	964.75	992	0.132381	367	0.371073	0.371073	1	0.183094	1051	839	1139	367	1423	1257	668	1443	933	1058	817	582
GO_BP_ventricular_septum_morphogenesis_(GO:0060412)	0.81997	0.934341	805	1123.5	1105.5	0.144335	726	0.0958371	0.0794877	1	0.0462123	802	1125	1095	1484	943	989	1376	1437	726	934	1455	1116
GO_BP_leukocyte_cell-cell_adhesion_(GO:0007159)	0.827535	0.942243	645	930.5	906	0.136243	589	0.19782	0.242688	1	0.0835605	644	812	1329	595	1024	1337	678	1000	706	1407	1045	589
GO_BP_lens_morphogenesis_in_camera-type_eye_(GO:0002089)	0.832657	0.945913	1490	1121.5	1173	0.15	573	0.0789414	0.0963166	1	0.0311661	1490	1149	738	1339	573	1197	985	1477	1202	1037	884	1387
GO_BP_glutamate_metabolic_process_(GO:0006536)	0.832657	0.945913	625	1053.25	1044	0.15	625	0.0636256	-0.0820737	-1	0.0251194	625	1080	760	1351	1347	1438	1008	641	893	1442	927	1127
GO_BP_oogenesis_(GO:0048477)	0.832657	0.945913	1320	1152.33	1254.5	0.15	716	0.199116	0.199116	1	0.0786111	1317	1007	716	1366	1297	1444	878	1292	1242	1267	1004	998
GO_BP_positive_regulation_of_kidney_development_(GO:0090184)	0.83508	0.947945	1385	1080.25	1249	0.151126	34	0.128078	0.0367774	1	0.0486139	1331	1382	1477	1105	1357	1330	1168	647	725	1024	34	1383
GO_BP_regulation_of_axonogenesis_(GO:0050770)	0.836195	0.948338	1145	1161.25	1143.5	0.139943	433	0.0697511	0.0616982	1	0.0262698	1388	1145	1025	907	1438	981	1141	1450	1428	1457	433	1142
GO_BP_response_to_chemical_stimulus_(GO:0042221)	0.837058	0.948338	1145	1009.92	1071.5	0.140321	510	0.134963	0.134963	1	0.0508303	1145	1412	1062	510	1165	1081	1211	856	714	961	617	1385
GO_BP_eating_behavior_(GO:0042755)	0.837329	0.948338	940	1096.58	1126	0.152185	381	0.13866	0.134359	1	0.0522227	938	1286	1096	1492	664	1066	1348	381	802	1156	1483	1447
GO_BP_regulation_of_organ_growth_(GO:0046620)	0.839708	0.950313	1300	1153.58	1261.5	0.15332	565	0.0685455	-0.0683523	-1	0.0248035	1296	1418	1314	1287	1212	1005	1323	565	1129	1347	711	1236
GO_BP_positive_regulation_of_stress-activated_MAPK_cascade_(GO:0032874)	0.843207	0.953552	695	1041.17	1115	0.155017	384	0.103151	-0.106965	-1	0.0348338	691	1133	1119	1304	1111	1440	1244	384	821	1422	759	1066
GO_BP_inhibition_of_adenylate_cyclase_activity_by_G-protein_signaling_pathway_(GO:0007193)	0.845986	0.955747	915	1072.5	1222.5	0.144349	406	0.26002	-0.26002	-1	0.083562	913	1441	1380	406	1251	1273	1297	1483	718	1194	459	1055
GO_BP_calcium_ion_transmembrane_transport_(GO:0070588)	0.846428	0.955747	820	878.25	861	0.144554	345	0.527819	0.527819	1	0.169624	820	710	1024	345	1429	1222	512	1045	902	1232	652	646
GO_BP_phagocytosis_(GO:0006909)	0.84791	0.956649	585	853.75	867.5	0.145245	368	0.10197	-0.113299	-1	0.0320867	581	863	585	476	1292	1036	872	368	1233	1408	554	977
GO_BP_neurotransmitter_transport_(GO:0006836)	0.848506	0.956649	845	1139.17	1248	0.145525	347	0.134353	0.159163	1	0.0422766	845	1273	1055	347	1436	1312	1495	702	1426	1223	1362	1194
GO_BP_positive_regulation_of_hormone_secretion_(GO:0046887)	0.849525	0.957076	900	1138.33	1180	0.158171	388	0.091703	0.0854145	1	0.0285653	899	1202	1136	1360	1062	1365	1441	388	1158	1459	980	1210
GO_BP_lateral_line_nerve_glial_cell_development_(GO:0048937)	0.851027	0.958046	1335	1159.75	1315	0.158938	656	0.128078	0.0367774	1	0.0389756	1332	1407	1478	1299	1356	1331	1169	656	735	1025	745	1384
GO_BP_intracellular_receptor_mediated_signaling_pathway_(GO:0030522)	0.852428	0.958901	1390	818.333	738	0.14739	197	0.102131	-0.0966046	-1	0.0304324	437	681	1263	350	1389	1245	712	596	796	1390	197	764
GO_BP_positive_regulation_of_interleukin-4_production_(GO:0032753)	0.853141	0.958982	850	1017.42	1007.5	0.16003	392	0.103209	0.0625491	1	0.0306921	846	1046	969	1302	1318	1109	1405	392	814	1371	755	882
GO_BP_regulation_of_nitric-oxide_synthase_activity_(GO:0050999)	0.857758	0.959124	1485	961.417	1002	0.15	103	0.132446	0.132446	1	0.0392471	1484	1082	623	886	875	1113	1009	1155	1282	930	103	995
GO_BP_virus-host_interaction_(GO:0019048)	0.857758	0.959124	655	827	843	0.15	151	0.0588023	-0.0598417	-1	0.0174246	652	847	722	951	1057	1114	839	547	903	1332	151	809
GO_BP_mesoderm_development_(GO:0007498)	0.857758	0.959124	1100	941.833	1037.5	0.15	167	0.160894	0.160894	1	0.0476771	1096	1404	599	471	1011	1118	1213	976	1357	1064	167	826
GO_BP_positive_regulation_of_T_cell_activation_(GO:0050870)	0.857758	0.959124	1355	978.167	970	0.15	372	0.138146	0.138146	1	0.0409362	1353	1260	686	938	878	1208	1219	886	885	1051	372	1002
GO_BP_cytosolic_calcium_ion_homeostasis_(GO:0051480)	0.857758	0.959124	1440	1089.92	1150	0.15	666	0.101868	0.0777229	1	0.0301861	1438	1114	721	666	1203	1272	947	1245	1020	1257	1010	1186
GO_BP_hormone-mediated_signaling_pathway_(GO:0009755)	0.857758	0.959124	1300	1146.17	1271.5	0.15	680	0.0484135	0.0445572	1	0.0143461	1300	731	704	1030	1405	1455	680	1356	1464	1456	1243	930
GO_BP_nucleotide-binding_oligomerization_domain_containing_signaling_pathway_(GO:0070423)	0.857758	0.959124	1150	1133.83	1229.5	0.15	578	0.189366	0.189366	1	0.0561142	1146	1356	578	1012	669	1057	1199	1341	1311	1260	1370	1307
GO_BP_embryonic_camera-type_eye_morphogenesis_(GO:0048596)	0.863187	0.964473	1365	1079.75	1103	0.165423	662	0.0715615	0.0823614	1	0.0183798	1362	978	1112	1275	962	1023	906	1100	1106	1234	662	1237
GO_BP_gluconeogenesis_(GO:0006094)	0.865954	0.966842	1010	902.583	931	0.154193	323	0.207375	0.207375	1	0.0496492	450	852	1146	989	1316	1007	830	695	873	1340	323	1010
GO_BP_response_to_corticosterone_stimulus_(GO:0051412)	0.868695	0.969179	490	1017.25	1076.5	0.155648	386	0.243966	-0.243966	-1	0.0542289	490	946	1423	601	1464	1450	1186	386	1018	1378	1135	730
GO_BP_embryonic_pattern_specification_(GO:0009880)	0.87628	0.974739	1135	1034.58	1066	0.159824	506	0.0644649	-0.0691286	-1	0.0117108	506	1057	1075	960	1132	1013	1052	1332	1342	1218	596	1132
GO_BP_ethanol_oxidation_(GO:0006069)	0.875463	0.974739	760	935.167	769	0.172526	647	0.183946	0.183946	1	0.0334161	766	758	1133	1305	658	1422	772	719	1347	935	760	647
GO_BP_nucleotide_metabolic_process_(GO:0009117)	0.875548	0.974739	1015	975.917	1014.5	0.159412	519	0.229379	-0.229379	-1	0.0416696	519	1050	1032	693	1430	1014	932	754	737	1303	1232	1015
GO_BP_cAMP_biosynthetic_process_(GO:0006171)	0.876939	0.974739	1280	1038.58	1116.5	0.160198	370	0.248314	-0.26002	-1	0.0451094	1244	1067	1277	370	1154	1079	776	630	1276	859	1249	1482
GO_BP_cellular_response_to_heat_(GO:0034605)	0.876548	0.974739	1480	1035.83	988	0.159976	514	0.0694614	0.0694614	1	0.0126185	921	727	1347	514	1479	1436	595	759	1055	1480	1488	629
GO_BP_viral_infectious_cycle_(GO:0019058)	0.878628	0.975204	1360	1061.67	1150	0.161165	57	0.285597	0.093192	1	0.0509152	1358	1271	1415	1084	1063	1216	967	1285	742	900	57	1382
GO_BP_ribosomal_large_subunit_biogenesis_(GO:0042273)	0.880377	0.975204	715	926.833	986	0.162179	245	0.0575816	0.0618933	1	0.0102654	714	851	1350	1002	1331	1196	646	1070	745	999	245	973
GO_BP_peptidyl-tyrosine_phosphorylation_(GO:0018108)	0.880218	0.975204	800	981.917	1011	0.162086	397	0.312014	0.151257	1	0.0556248	800	1440	1006	397	1025	1016	1408	1075	795	942	412	1467
GO_BP_cellular_response_to_starvation_(GO:0009267)	0.880619	0.975204	1250	1011.08	962	0.16232	578	0.0691825	0.0903379	1	0.0123336	1248	853	1345	874	1471	1017	718	578	1084	1196	842	907
GO_BP_defense_response_to_fungus_(GO:0050832)	0.878815	0.975204	645	1014.92	1086	0.161273	398	0.153565	0.153565	1	0.027377	641	818	1395	955	1217	1357	640	398	1318	1321	1294	825
GO_BP_erythrocyte_differentiation_(GO:0030218)	0.881458	0.975411	1240	1081.83	1122.5	0.162813	507	0.125487	0.101609	1	0.0221821	1236	1227	1264	507	1388	1018	970	1427	860	876	894	1315
GO_BP_membrane_depolarization_(GO:0051899)	0.883503	0.976951	1345	1171.25	1255	0.164026	528	0.109426	0.0691817	1	0.0181174	1343	1124	1332	528	1314	1020	835	1460	1478	1111	1261	1249
GO_BP_sensory_perception_of_smell_(GO:0007608)	0.884919	0.977792	1075	1074.83	1075	0.178445	739	0.0768051	0.107563	1	0.0122469	1257	739	1402	1440	1453	1075	767	818	767	1075	1271	834
GO_BP_phosphatidylinositol_biosynthetic_process_(GO:0006661)	0.887579	0.980008	1460	1068.75	1309	0.166503	231	0.0602452	0.0698151	1	0.00863827	1457	563	1426	695	1407	1280	939	1338	1367	1485	231	637
GO_BP_oocyte_development_(GO:0048599)	0.89361	0.985939	1235	1076.25	1132.5	0.184289	211	0.20797	0.20797	1	0.0209102	1234	1111	1316	1154	885	1107	1356	1364	774	1420	211	983
GO_BP_labyrinthine_layer_blood_vessel_development_(GO:0060716)	0.896104	0.987961	870	1104.67	1182.5	0.186046	631	0.35005	-0.35005	-1	0.0301024	869	1287	1309	1266	797	1046	1460	1226	1000	1169	631	1196
GO_BP_male_meiosis_(GO:0007140)	0.896866	0.988073	1015	1184.58	1197.5	0.186591	778	0.0709022	0.0405672	1	0.00604026	1015	1187	1364	1420	1320	1239	1371	1055	778	1175	1208	1083
GO_BP_fatty_acid_metabolic_process_(GO:0006631)	0.907602	0.999164	1480	987.667	1020	0.180016	289	0.169426	0.169426	1	0.00100552	1478	659	1253	580	1371	1394	808	1314	934	1106	289	666
GO_BP_response_to_vitamin_A_(GO:0033189)	0.909023	0.999992	1450	1193.67	1284	0.195812	613	0.0726537	0.0338934	1	3.9441e-06	1082	1450	1432	1263	1355	1305	1327	1089	798	1160	613	1450
GO_BP_anatomical_structure_formation_involved_in_morphogenesis_(GO:0048646)	0.999843	1	1360	1168.67	1291	0.549045	8	0.0462384	0.0599127	1	8.32277e-08	1357	1190	1449	1098	1360	1470	1069	923	1440	1435	8	1225
GO_BP_removal_of_superoxide_radicals_(GO:0019430)	0.980545	1	1170	1101.58	1160	0.301032	28	0.073728	0.0533835	1	1.72784e-07	1170	1076	1313	1103	1208	1143	911	1419	1388	1310	28	1150
GO_BP_pigmentation_(GO:0043473)	0.986159	1	1400	1142.67	1277.5	0.3	42	0.0784253	0.0693998	1	1.88087e-07	1016	1452	1386	733	1329	1449	1397	1142	1226	1142	42	1398
GO_BP_head_development_(GO:0060322)	0.995412	1	1115	1097.92	1111.5	0.387059	43	0.0439858	0.0439858	1	7.58894e-08	1114	1023	1491	1109	1403	1323	765	1277	1048	1484	43	1095
GO_BP_viral_transcription_(GO:0019083)	0.998797	1	965	1109.33	1200	0.42895	47	0.0734113	0.0734113	1	1.71752e-07	965	1168	1453	1088	1229	1250	861	1471	1207	1380	47	1193
GO_BP_nucleotide-binding_domain,_leucine_rich_repeat_containing_receptor_signaling_pathway_(GO:0035872)	0.977224	1	740	857.25	893	0.270337	52	0.190282	0.190282	1	5.52496e-07	739	813	1009	1005	967	1243	511	745	1027	1357	52	819
GO_BP_protein_K11-linked_ubiquitination_(GO:0070979)	0.912809	1	960	802.917	934	0.18397	65	0.0697613	0.0743043	1	1.59861e-07	962	829	1022	1032	957	1054	521	553	772	957	65	911
GO_BP_cellular_carbohydrate_metabolic_process_(GO:0044262)	0.999771	1	1370	1224.25	1360	0.533225	71	0.0285809	0.0252118	1	2.57031e-08	1349	1354	1468	1115	1366	1409	1116	1481	1173	1419	71	1370
GO_BP_positive_regulation_of_interleukin-17_production_(GO:0032740)	0.97935	1	1120	1082.92	1119	0.297234	87	0.109062	0.0990486	1	2.87895e-07	1120	955	1434	1118	1473	1415	802	1157	941	1481	87	1012
GO_BP_regulation_of_excitatory_postsynaptic_membrane_potential_(GO:0060079)	0.913675	1	920	860.083	901	0.184649	118	0.0968069	0.104045	1	2.47971e-07	919	621	1388	394	1323	1282	405	545	996	1447	118	883
GO_BP_DNA_methylation_involved_in_gamete_generation_(GO:0043046)	0.99944	1	1230	1153.67	1231	0.493759	122	0.0491151	0.0483949	1	9.25998e-08	1230	1176	1474	1125	1465	1303	933	1109	1232	1432	122	1243
GO_BP_neural_tube_formation_(GO:0001841)	0.983519	1	1035	1069.17	1160	0.289742	134	0.0688185	0.0587758	1	1.5679e-07	1307	1305	1210	909	964	1132	1033	1031	1231	1188	134	1386
GO_BP_positive_regulation_of_urine_volume_(GO:0035810)	0.961748	1	1030	1017.17	1058.5	0.256723	140	0.0956812	0.110935	1	2.44303e-07	1026	928	1318	1129	1400	1102	740	938	915	1479	140	1091
GO_BP_epidermis_development_(GO:0008544)	0.997823	1	1155	1106.25	1198	0.4	144	0.0754163	0.0694823	1	1.78284e-07	1152	976	1457	814	1476	1383	661	1452	1486	1244	144	1030
GO_BP_cell_fate_determination_(GO:0001709)	0.957765	1	1395	1137.83	1253	0.25	170	0.109894	0.104676	1	2.90608e-07	1104	1429	955	1139	1391	1175	1393	799	1399	1331	170	1369
GO_BP_mitochondrial_ATP_synthesis_coupled_proton_transport_(GO:0042776)	0.981427	1	1100	1068.67	1161.5	0.282635	178	0.046585	0.038305	1	8.43569e-08	1098	915	1463	985	1478	1299	717	1225	1234	1399	178	833
GO_BP_acyl-CoA_metabolic_process_(GO:0006637)	0.984609	1	1245	1105	1220.5	0.293783	183	0.0843041	0.0783068	1	2.07239e-07	1489	1238	1203	829	1326	1135	1022	1243	1313	1034	183	1245
GO_BP_histone_mRNA_metabolic_process_(GO:0008334)	0.965266	1	1090	1082.92	1160	0.244218	184	0.0649883	0.0591167	1	1.44311e-07	1218	1365	1087	910	1131	1086	1330	796	1189	1348	184	1351
GO_BP_T_cell_proliferation_(GO:0042098)	0.999929	1	1385	1219.25	1362.5	0.580357	198	0.0445714	0.0332874	1	7.7797e-08	1381	1295	1442	1148	1367	1427	1100	970	1479	1466	198	1358
GO_BP_estrogen_metabolic_process_(GO:0008210)	0.926829	1	1055	976.25	1053	0.211579	208	0.0772542	0.0638484	1	1.84272e-07	1053	873	1311	1152	1052	1058	831	786	1053	1250	208	1088
GO_BP_multicellular_organismal_aging_(GO:0010259)	0.998691	1	1460	1209.42	1316	0.45311	247	0.0756177	0.0619187	1	1.7894e-07	1111	1465	1433	1165	1457	1268	1309	924	1323	1458	247	1353
GO_BP_NAD_metabolic_process_(GO:0019674)	0.996372	1	965	1151.5	1242.5	0.4	249	0.0537407	0.0422916	1	1.07669e-07	1384	1207	1299	1166	961	1399	965	1377	1244	1241	249	1326
GO_BP_nuclear-transcribed_mRNA_catabolic_process,_nonsense-mediated_decay_(GO:0000184)	0.986159	1	1145	1111.58	1168	0.3	261	0.0783422	0.0677655	1	1.87816e-07	1275	1162	1375	1090	1142	1189	855	1324	1348	1144	261	1174
GO_BP_GPI_anchor_biosynthetic_process_(GO:0006506)	0.999933	1	1410	1216.25	1346	0.550956	269	0.0539372	0.0497607	1	1.08309e-07	1102	1406	1335	920	1406	1487	1357	1190	1186	1460	269	1477
GO_BP_prostaglandin_biosynthetic_process_(GO:0001516)	0.96282	1	1300	1103.33	1274.5	0.239921	273	0.129434	-0.161271	-1	3.54264e-07	1280	1269	1348	455	1336	1296	1298	990	1112	1205	273	1378
GO_BP_negative_regulation_of_growth_(GO:0045926)	0.931281	1	1040	1020.33	1042	0.2	274	0.187356	-0.187356	-1	5.42962e-07	1040	1483	901	770	1032	1127	1145	1137	1366	925	274	1044
GO_BP_embryonic_limb_morphogenesis_(GO:0030326)	0.999854	1	1435	1165.67	1254.5	0.521015	291	0.0441115	0.0460029	1	7.62989e-08	1433	1051	1420	958	1281	1370	838	1448	1228	1482	291	1188
GO_BP_cerebellar_Purkinje_cell_differentiation_(GO:0021702)	0.998177	1	900	1093.25	1183.5	0.436386	293	0.0917274	-0.0779753	-1	2.31422e-07	898	977	1366	1175	1192	1484	1233	777	1329	1372	293	1023
GO_BP_urea_cycle_(GO:0000050)	1	1	1440	1291.58	1417	0.73467	294	0.0618474	0.0372975	1	1.34079e-07	1390	1348	1437	1176	1481	1439	1153	1454	1493	1437	294	1397
GO_BP_striated_muscle_contraction_(GO:0006941)	0.991486	1	755	1086.5	1120	0.351616	303	0.0792313	-0.122667	-1	1.90713e-07	753	1103	1396	1180	1470	1421	1098	665	1050	1462	303	1137
GO_BP_histone_monoubiquitination_(GO:0010390)	0.935564	1	1275	1050.67	1124.5	0.220638	325	0.112885	0.170932	1	3.00351e-07	1272	1004	930	1184	802	1065	803	1283	1418	1247	325	1275
GO_BP_binding_of_sperm_to_zona_pellucida_(GO:0007339)	0.998607	1	1370	1169.08	1257	0.45	358	0.0684906	0.0604626	1	1.55722e-07	1370	1026	1236	1194	1278	1339	973	1061	1471	1440	358	1283
GO_BP_positive_regulation_of_renal_sodium_excretion_(GO:0035815)	0.998507	1	1470	1218.08	1316.5	0.446525	360	0.158265	0.0854145	1	4.48189e-07	1475	1161	1368	1195	1466	1265	1095	920	1468	1383	360	1461
GO_BP_preassembly_of_GPI_anchor_in_ER_membrane_(GO:0016254)	0.999992	1	1125	1240.25	1419.5	0.623344	365	0.0481716	-0.0491334	-1	8.95257e-08	1122	1436	1425	887	1414	1492	1443	1098	1237	1477	365	1487
GO_BP_inositol_phosphate-mediated_signaling_(GO:0048016)	0.987145	1	890	1048.58	1098.5	0.32687	384	0.0859341	0.103578	1	2.12549e-07	886	909	1405	1198	1121	1348	844	1076	1124	1401	384	887
GO_BP_positive_regulation_of_DNA_binding_(GO:0043388)	0.998129	1	1090	1175.58	1281.5	0.407513	386	0.063676	0.0515308	1	1.40036e-07	1090	1448	1334	945	1411	1229	1224	810	1472	1336	386	1422
GO_BP_negative_regulation_of_oligodendrocyte_differentiation_(GO:0048715)	0.980227	1	1050	1029.08	1134.5	0.3	398	0.340249	0.340249	1	1.04106e-06	1047	1358	1234	1201	796	1228	857	698	1137	1132	398	1263
GO_BP_very_long-chain_fatty_acid_metabolic_process_(GO:0000038)	0.994939	1	1360	1214	1344	0.38156	405	0.0365201	0.0367774	1	5.15675e-08	1360	1332	1484	1205	1486	1384	1083	706	1296	1471	405	1356
GO_BP_serotonin_receptor_signaling_pathway_(GO:0007210)	0.999907	1	1250	1192	1223.5	0.570027	406	0.0367774	0.0367774	1	5.24056e-08	1249	1142	1492	1206	1226	1379	921	1129	1483	1450	406	1221
GO_BP_generation_of_precursor_metabolites_and_energy_(GO:0006091)	0.975474	1	1345	1124.75	1316.5	0.26582	408	0.0669822	0.0545499	1	1.50807e-07	584	1327	1255	1036	1447	1344	1334	722	1306	1389	408	1345
GO_BP_developmental_pigmentation_(GO:0048066)	0.980573	1	1230	1152.42	1274.5	0.301124	411	0.0278022	0.029201	1	2.31663e-08	1226	843	1485	1208	1490	1420	649	1323	1424	1491	411	859
GO_BP_synaptic_transmission,_dopaminergic_(GO:0001963)	0.999953	1	1375	1280.91	1372	0.630782	426	0.0206913	-0.00460514	-1	0	1408	1371	1450	1210	NA	1402	1306	1267	1372	1453	426	1425
GO_BP_positive_regulation_of_interleukin-2_production_(GO:0032743)	0.968324	1	985	986.917	1024	0.25	464	0.275086	0.275086	1	8.28772e-07	982	1066	931	721	790	1269	1188	639	1462	1101	464	1230
GO_BP_UTP_biosynthetic_process_(GO:0006228)	0.999048	1	1430	1207.58	1271.5	0.439945	466	0.0509566	0.0453928	1	9.8599e-08	1426	1204	1466	966	1459	1259	993	1412	1196	1360	466	1284
GO_BP_adult_walking_behavior_(GO:0007628)	0.994312	1	940	1125.33	1231	0.35	472	0.0718494	0.0607704	1	1.66664e-07	939	1401	1063	908	1275	1488	1366	737	1194	1268	472	1393
GO_BP_negative_regulation_of_DNA_damage_response,_signal_transduction_by_p53_class_mediator_(GO:0043518)	0.956996	1	1415	1127.83	1168.5	0.248768	486	0.0443447	-0.0177992	-1	7.70585e-08	1411	1100	1408	1226	1136	1319	1275	985	875	1112	486	1201
GO_BP_ribosomal_small_subunit_biogenesis_(GO:0042274)	0.915043	1	700	1041.33	1067.5	0.185733	494	0.0488656	0.041662	1	9.17868e-08	700	1172	1090	1040	882	1045	1379	991	1291	1217	494	1195
GO_BP_regulation_of_MAPK_cascade_(GO:0043408)	0.999942	1	1490	1264.25	1363.5	0.587887	537	0.0426455	-0.034205	-1	7.15228e-08	1488	1198	1448	1243	1404	1463	1342	983	1385	1433	537	1247
GO_BP_mitochondrial_electron_transport,_NADH_to_ubiquinone_(GO:0006120)	0.994312	1	1475	1215.92	1261.5	0.35	548	0.0470229	0.0455012	1	8.57837e-08	1472	1255	1014	1069	1410	1362	1136	1234	1405	1418	548	1268
GO_BP_microtubule_nucleation_(GO:0007020)	0.914101	1	1495	1253	1311	0.2	559	0.0607656	-0.0423342	-1	1.30555e-07	1143	1494	1215	1247	1332	1290	1492	1411	1423	970	559	1460
GO_BP_lipoprotein_transport_(GO:0042953)	0.945956	1	930	956.417	932	0.233	543	0.0605676	0.0618031	1	1.2991e-07	928	624	1358	1248	1135	1177	543	936	895	1306	571	756
GO_BP_glutamate_receptor_signaling_pathway_(GO:0007215)	0.999234	1	1490	1178.25	1223.5	0.479106	585	0.0435865	0.0427177	1	7.45885e-08	1207	1008	1490	1253	1488	1363	777	1240	1162	1495	585	1071
GO_BP_female_gamete_generation_(GO:0007292)	0.914101	1	1450	1232.92	1306.5	0.2	601	0.109438	-0.110099	-1	2.89119e-07	1074	1449	1355	1258	1109	1123	1449	1473	1414	1012	601	1478
GO_BP_skeletal_muscle_fiber_development_(GO:0048741)	0.914101	1	1075	1170.25	1210.5	0.2	606	0.135364	0.0614184	1	3.73582e-07	1072	1394	1301	1261	1196	1112	1464	1158	1225	873	606	1381
GO_BP_positive_regulation_of_interleukin-12_production_(GO:0032735)	0.954735	1	1435	1128.83	1209	0.227355	441	0.516579	-0.516579	-1	1.61551e-06	1434	1308	1337	441	1048	1255	969	1163	1410	1067	625	1489
GO_BP_bile_acid_metabolic_process_(GO:0008206)	0.950374	1	1160	1126	1179.5	0.221409	626	0.232571	-0.232571	-1	6.90266e-07	1158	1374	1273	843	1193	1314	986	1166	834	1353	626	1392
GO_BP_water_transport_(GO:0006833)	0.989593	1	1130	1018.33	1073	0.31644	535	0.26002	-0.26002	-1	7.79689e-07	1129	760	1163	715	1305	1373	535	892	1017	1369	628	1334
GO_BP_receptor_guanylyl_cyclase_signaling_pathway_(GO:0007168)	0.996372	1	1325	1196.75	1231.5	0.4	647	0.097857	0.0427519	1	2.51392e-07	1321	1236	1315	1269	1399	1401	1001	1186	1148	1211	647	1227
GO_BP_neural_crest_cell_development_(GO:0014032)	0.957765	1	1280	1160.33	1234	0.25	657	0.13824	0.13627	1	3.82951e-07	1305	1184	979	1272	1054	1254	998	1276	1455	1276	657	1214
GO_BP_B_cell_activation_(GO:0042113)	0.994312	1	660	1147.25	1238.5	0.35	660	0.272831	-0.272831	-1	8.21423e-07	1420	1179	1027	660	1426	1298	853	1406	1337	1159	660	1342
GO_BP_melanosome_organization_(GO:0032438)	0.945852	1	1070	1261.75	1355	0.232866	661	0.0728105	-0.106101	-1	1.69795e-07	1070	1380	1480	1274	1458	1321	1489	1429	855	1330	661	1394
GO_BP_ceramide_metabolic_process_(GO:0006672)	0.986159	1	1355	1171.83	1176.5	0.3	668	0.145556	0.145556	1	4.06785e-07	1351	1077	1187	924	1266	1495	1294	1425	1166	1113	668	1096
GO_BP_T_cell_receptor_signaling_pathway_(GO:0050852)	0.968324	1	705	1050.17	1093.5	0.25	669	0.24223	-0.220265	-1	7.21731e-07	702	1419	795	773	1016	1199	1256	763	1171	1400	669	1439
GO_BP_T_cell_differentiation_(GO:0030217)	0.933217	1	1350	1019.17	1058	0.201904	413	0.420164	-0.420164	-1	1.30141e-06	1346	1183	1028	413	767	1479	707	1205	924	1088	681	1409
GO_BP_transmembrane_receptor_protein_tyrosine_kinase_signaling_pathway_(GO:0007169)	0.987596	1	795	1167.42	1221	0.306368	691	0.0704375	0.061728	1	1.62064e-07	792	1472	1417	971	1477	1293	1215	1105	949	1227	691	1400
GO_BP_negative_regulation_of_T_cell_activation_(GO:0050868)	0.997397	1	1400	1229.75	1327	0.41784	715	0.0999472	0.0820778	1	2.58201e-07	1398	1212	1398	1289	1352	1417	1030	749	1484	1411	715	1302
GO_BP_positive_regulation_of_organ_growth_(GO:0046622)	0.977494	1	1320	1200.92	1277.5	0.291713	724	0.152103	-0.113383	-1	4.28116e-07	1318	1311	1126	1291	1103	1133	1367	1424	1264	1027	724	1323
GO_BP_actin_filament-based_movement_(GO:0030048)	0.98291	1	735	1093	1224.5	0.287592	588	0.191907	-0.160533	-1	5.57789e-07	733	1027	1275	685	1311	1329	1237	588	1492	1488	739	1212
GO_BP_chaperone-mediated_protein_complex_assembly_(GO:0051131)	0.973186	1	1470	1164	1183.5	0.280346	740	0.060836	0.059929	1	1.30784e-07	1466	1144	1223	1297	1446	1313	1111	872	927	1486	740	943
GO_BP_respiratory_gaseous_exchange_(GO:0007585)	0.980563	1	780	1186.92	1193.5	0.279911	777	0.232953	-0.232953	-1	6.9151e-07	1052	1458	1381	779	1302	1121	1266	1494	1080	1114	777	1419
GO_BP_ciliary_or_flagellar_motility_(GO:0001539)	0.990036	1	1170	1154.92	1140.5	0.342283	750	0.113207	0.129018	1	3.01401e-07	1169	1016	1476	1308	1472	1353	750	1027	986	1409	781	1112
GO_BP_CTP_biosynthetic_process_(GO:0006241)	0.999866	1	1445	1236.67	1313	0.524398	787	0.0476467	0.0453928	1	8.7816e-08	1444	1288	1465	996	1474	1338	1119	989	1230	1364	787	1346
GO_BP_morphogenesis_of_embryonic_epithelium_(GO:0016331)	0.94187	1	1370	1043.92	1055.5	0.227902	511	0.0306852	-0.0368104	-1	3.25584e-08	757	1126	1370	1316	886	1251	976	511	985	1368	801	1180
[truncated: 63 more rows]

## Sheet: 400 uM Naproxen KEGG Analysis
Data file S8. 400 uM naproxen vs. water control- GSEA KEGG Analysis. Results of KEGG pathway enrichment analysis of the DEGs following 400 uM naproxen treatment.
[truncated: 347 more rows]

[truncated: 3 more sheets: 100 uM Ibuprofen GO Bio. Proc., 100 uM Ibuprofen KEGG Analysis, Naproxen Module Analysis]
